# Supplementary material for: Status Quo and Research Trends of Neurosurgical Departments in China: Bibliometric and Scientometric Analyses
Source: J Med Internet Res. 2021 Jul 5;23(7):e25700. doi: 10.2196/25700 (PMC8406120; doi:10.2196/25700)
Supplement: Multimedia Appendix 1 [file jmir_v23i7e25700_app1.xls]

## Sheet: All
Co-word	Papers, n
	All years	1988-2000	2001-2005	2006-2010	2011	2012	2013	2014	2015	2016	2017	2018
surgery-Human	2357	72	195	362	135	156	174	216	187	252	297	311
Human-Retrospective study	1752	29	101	273	107	99	107	147	155	216	252	266
surgery-Female	1615	53	149	249	92	106	129	141	139	168	183	206
Male-Retrospective study	1605	26	97	268	103	91	101	135	140	195	223	226
Female-Retrospective study	1595	26	95	263	98	91	100	137	137	194	223	231
method-Male	1503	15	85	262	85	79	108	110	148	196	203	212
metabolism-signaling	1425	0	1	56	56	67	62	142	210	238	296	297
Middle Aged-Retrospective study	1388	23	89	230	92	74	87	116	124	162	195	196
Adult-Retrospective study	1361	27	88	233	91	78	89	124	113	158	177	183
method-Middle Aged	1313	17	91	238	73	76	80	82	124	162	177	193
drug effects-pharmacology	1225	4	32	125	40	67	65	128	171	176	204	213
Female-method	1160	14	97	204	60	77	73	81	108	128	155	163
Aged-method	1148	15	82	194	68	76	83	64	117	125	161	163
diagnostic imaging-Male	1093	26	41	110	45	56	48	56	55	177	224	255
diagnostic imaging-Human	1063	19	36	92	38	48	46	55	53	172	232	272
Aged-Retrospective study	970	15	62	154	68	55	61	80	87	120	131	137
Adult-diagnostic imaging	951	25	45	102	37	49	52	51	42	144	201	203
Male-metabolism	934	4	18	144	42	37	52	89	114	121	155	158
diagnostic imaging-Middle Aged	884	17	35	97	36	44	38	42	43	139	180	213
pathology-signaling	865	0	1	24	32	37	46	76	154	159	166	170
method-Retrospective study	774	6	32	137	50	45	55	58	70	86	113	122
diagnostic imaging-surgery	772	17	23	88	32	53	35	36	22	116	166	184
Male-Mice	767	4	6	32	22	22	26	67	115	143	157	173
Female-metabolism	757	8	21	96	33	40	56	72	89	108	111	123
Human-Intracranial Aneurysm	749	8	36	108	43	46	59	58	72	90	109	120
diagnostic imaging-Female	742	12	28	56	25	39	28	41	38	127	155	193
Adolescent-Retrospective study	732	14	55	151	49	46	50	67	64	70	76	90
Gene Expression Regulation-Male	683	3	8	49	16	23	34	58	109	121	127	135
drug effects-signaling	668	0	0	28	17	28	26	65	99	107	148	150
brain neoplasm-Neoplastic	662	1	5	38	11	28	54	63	105	112	121	124
brain neoplasm-Gene Expression Regulation	651	1	6	37	10	28	54	65	103	109	117	121
Female-Intracranial Aneurysm	596	8	32	97	40	38	49	48	54	66	78	86
Apoptosis-Male	590	1	17	46	14	22	34	59	70	101	110	116
therapeutic use-Human	589	9	17	70	19	32	47	63	70	71	92	99
Gene Expression Regulation-RNA	582	5	10	51	13	21	36	52	86	97	105	106
Male-signaling	550	0	0	22	25	18	18	53	71	93	107	143
diagnostic imaging-method	545	5	14	67	17	39	21	23	24	88	118	129
Apoptosis-Rats	519	4	22	60	21	27	45	48	65	67	76	84
surgery-etiology	509	11	27	118	23	52	39	29	42	55	56	57
biomarker-metabolism	508	1	3	50	22	37	25	45	69	80	85	91
metabolism-Regulation	507	0	7	57	20	32	43	42	64	76	77	89
Female-Postoperation complication	495	12	36	66	23	28	37	26	48	56	81	82
therapeutic use-metabolism	478	2	12	59	18	16	29	54	49	66	72	101
follow study-Retrospective study	467	8	17	90	27	26	35	42	39	50	63	70
biomarker-genetics	451	0	1	20	12	27	40	37	68	76	84	86
Female-diagnostic imaging	438	14	19	57	17	21	24	19	19	64	91	93
diagnostic imaging-Retrospective study	428	6	16	28	16	17	20	19	15	71	102	118
diagnostic imaging-pathology	425	4	18	68	18	19	17	20	20	73	83	85
surgery-follow study	420	20	43	70	27	28	33	34	35	39	44	47
Human-diagnostic imaging	420	13	18	59	19	28	22	20	18	61	77	85
Adult-Postoperation complication	417	14	33	60	22	26	34	21	36	44	62	65
Adult-physiology	415	5	18	59	31	30	18	30	49	53	60	62
therapeutic use-drug effects	400	4	10	37	14	15	19	41	51	52	70	87
adverse effects-Human	379	3	20	51	8	21	30	32	45	50	57	62
brain neoplasm-method	378	5	26	64	21	19	19	26	39	44	57	58
Male-Neurons	368	5	21	44	15	16	18	27	48	51	52	71
genetics-Nude	364	0	1	26	7	15	25	37	58	63	64	68
Adult-epidemiology	361	0	20	28	13	22	27	32	39	53	56	71
physiopathology-Middle Aged	357	7	28	70	18	10	27	23	39	40	46	49
adverse effects-Male	341	3	21	52	11	19	25	30	36	46	48	50
surgery-Child	331	12	35	60	21	30	34	23	21	26	33	36
Human-adverse effects	319	3	15	37	10	25	17	26	38	47	49	52
etiology-method	312	3	12	79	11	13	31	19	31	33	37	43
Human-Prospective study	309	4	11	32	8	16	14	36	37	41	50	60
physiology-Middle Aged	303	3	8	37	23	17	9	23	36	39	48	60
surgery-adverse effects	291	3	18	43	10	18	21	17	33	39	40	49
Apoptosis-Sprague-Dawley	289	1	9	20	7	14	24	34	39	43	45	53
Aged-epidemiology	289	0	15	18	9	17	23	22	35	38	52	60
Female-Prospective study	285	3	9	31	8	15	14	31	35	38	48	53
Male-Prospective study	284	3	9	32	8	16	14	31	34	38	48	51
epidemiology-Middle Aged	283	0	17	22	13	15	20	30	26	43	46	51
Female-signaling	282	0	0	11	10	14	15	21	44	54	56	57
microRNA-RNA	280	0	0	4	2	10	14	29	39	48	63	71
Prognosis-Retrospective study	280	1	17	29	13	17	19	25	30	39	43	47
Adolescent-therapy	279	8	40	61	18	14	27	19	16	18	22	36
Cerebral Hemorrhage-Human	277	5	9	20	12	13	19	23	28	39	54	55
method-diagnostic imaging	270	2	8	38	15	15	17	13	13	38	54	57
Middle Aged-Prospective study	264	3	10	30	8	14	13	26	30	33	45	52
Animal-Small Interfering	255	0	1	28	3	12	19	23	32	39	43	55
Proto-Oncogene Protein c-akt-signaling	242	0	0	8	10	8	16	31	36	37	43	53
Neurons-metabolism	241	0	12	29	12	8	5	21	32	37	38	47
Brain Injury-drug therapy	237	0	9	16	8	10	17	36	23	34	39	45
Brain Injury-pharmacology	231	1	13	15	10	7	16	27	26	34	36	46
Female-Subarachnoid Hemorrhage	231	2	8	37	14	16	15	21	25	28	32	33
Male-Traumatic brain injury	219	0	0	0	0	0	6	27	30	41	50	65
Disease Models-signaling	219	0	0	11	7	5	8	16	28	36	51	57
Adolescent-Infant	217	5	23	38	15	12	17	13	17	23	25	29
Small Interfering-metabolism	214	0	0	20	2	17	9	16	25	26	35	64
Male-Nude	209	1	2	12	4	8	10	21	27	34	44	46
RNA-Long Noncoding	208	0	0	0	0	0	0	0	21	36	73	78
Brain-method	206	2	11	46	13	4	7	18	22	26	27	30
Preschool-method	205	2	19	55	13	12	14	8	12	21	24	25
Gene Expression Regulation-drug effects	202	0	3	17	3	8	8	22	28	35	37	41
Adenoma-Adult	198	9	18	34	12	7	14	10	20	23	24	27
Aged-Prospective study	196	2	4	21	6	12	9	17	20	26	36	43
Gene Expression Regulation-pharmacology	190	0	0	28	7	14	14	16	18	24	33	36
etiology-adverse effects	189	2	12	29	5	11	13	15	20	25	26	31
Cell Proliferation-Downregulation	187	0	0	10	4	6	16	19	27	34	35	36
Animal-Reperfusion Injury	187	4	5	22	0	6	11	15	23	30	31	40
Differential-Human	186	3	13	24	9	5	10	21	18	23	28	32
Human-Long Noncoding	184	0	0	0	0	0	0	0	20	35	62	67
Female-Hematoma	183	4	19	24	5	9	9	17	12	16	32	36
Carotid Artery-Human	179	4	11	26	7	8	14	13	17	22	27	30
therapeutic use-signaling	177	0	0	11	13	4	3	19	22	27	31	47
Endovascular Procedure-Human	176	0	0	0	11	11	23	13	25	27	30	36
Cerebral Hemorrhage-Middle Aged	169	3	8	14	8	10	12	12	14	26	28	34
Glioma-method	167	1	7	33	11	8	10	13	11	16	26	31
Brain Injury-drug effects	166	0	7	10	11	10	12	18	17	21	25	35
Hematoma-Middle Aged	166	6	19	22	5	8	6	16	12	14	28	30
Animal-Autophagy	164	0	0	0	0	4	3	13	24	35	36	49
Human-Predictive Value of Tests	163	0	0	20	9	9	18	20	16	19	21	31
Adolescent-physiology	160	0	9	25	15	13	8	14	15	16	21	24
Tumor-chemistry	153	0	1	11	7	6	6	22	22	23	27	28
Male-Inbred BALB C	152	0	1	4	7	3	8	15	21	29	31	33
Apoptosis-therapeutic use	151	0	0	31	8	2	9	17	18	19	20	27
Animal-Neuroprotection	149	0	0	0	0	0	0	23	17	28	34	47
Carotid Artery-Internal	149	4	9	18	6	7	12	11	13	21	23	25
Neoplastic-Regulation	147	0	1	8	1	11	7	12	21	25	26	35
Middle Aged-adverse effects	147	3	9	17	4	10	13	9	17	18	23	24
Autophagy-metabolism	146	0	0	0	0	3	4	15	21	29	33	41
diagnostic imaging-follow study	146	0	5	11	5	6	8	6	6	26	32	41
neuroprotection agent-signaling	145	0	0	0	7	3	3	20	16	24	29	43
Intracranial Aneurysm-Subarachnoid Hemorrhage	143	1	7	19	4	10	0	16	16	22	23	25
Brain Injury-signaling	142	0	0	7	8	4	3	20	16	18	27	39
Human-ROC Curve	142	0	0	0	7	7	13	0	18	26	30	41
Infant-Middle Aged	141	3	16	27	9	7	10	10	11	13	16	19
Adult-Hematoma	141	4	17	21	6	7	4	14	8	17	21	22
Gene Expression Regulation-Long Noncoding	139	0	0	0	0	0	0	0	13	27	49	50
Aged-Cerebral Hemorrhage	137	4	7	9	5	4	10	12	13	19	24	30
Endovascular Procedure-Middle Aged	136	0	0	0	10	10	18	8	16	22	23	29
brain neoplasm-diagnostic imaging	134	3	6	9	7	4	5	0	6	21	26	47
pathology-Long Noncoding	133	0	0	0	0	0	0	0	13	23	42	55
Carotid Artery-Female	132	2	6	18	6	5	12	13	13	14	18	25
electroencephalograph-Male	131	3	11	14	7	7	14	17	10	12	17	19
Middle Aged-Predictive Value of Tests	128	0	0	15	9	8	15	10	14	15	16	26
Male-ROC Curve	128	0	0	0	7	7	12	0	16	23	27	36
Female-ROC Curve	128	0	0	0	7	7	12	0	15	23	27	37
diagnostic imaging-Prognosis	128	1	5	8	1	4	2	5	6	18	35	43
Aged-Hematoma	128	3	14	16	4	7	5	12	8	10	21	28
Adolescent-therapeutic use	127	4	12	22	4	10	10	12	11	12	14	16
Tumor-Long Noncoding	126	0	0	0	0	0	0	0	13	23	41	49
Male-Proto-Oncogene Protein c-akt	125	0	0	3	3	3	10	19	11	21	22	33
Mice-Oxidative Stress	124	0	0	3	0	3	0	17	16	19	28	38
Brain-etiology	124	2	6	24	4	7	7	11	12	13	14	24
Cell Survival-Glioma	123	0	0	10	5	8	7	8	17	19	21	28
Neoplastic-Long Noncoding	123	0	0	0	0	0	0	0	13	25	41	44
Hippocampus-Neurons	123	3	5	20	4	0	4	11	13	18	19	26
Carotid Artery-Middle Aged	123	2	8	17	6	6	10	9	12	15	18	20
Neurons-drug effects	122	3	7	9	4	3	4	6	15	16	17	38
Differential-Male	122	2	11	20	5	4	7	15	10	11	17	20
Proto-Oncogene Protein c-akt-Rats	121	0	0	8	3	2	9	22	10	16	23	28
metabolism-Long Noncoding	121	0	0	0	0	0	0	0	13	18	40	50
Human-blood	120	2	4	12	6	6	7	11	14	17	19	22
Middle Aged-ROC Curve	120	0	0	0	6	6	12	0	15	20	25	36
Animal-Transgenic	119	0	0	0	2	0	0	0	22	29	31	35
Human-NeuroEndoscopic	116	1	7	18	8	4	0	11	11	15	19	22
diagnostic imaging-Child	116	4	3	8	4	6	8	5	4	20	22	32
Rats-Traumatic brain injury	114	0	0	0	0	0	3	16	11	16	23	45
Cell Line-Long Noncoding	112	0	0	0	0	0	0	0	14	22	36	40
Intracranial Aneurysm-diagnostic imaging	110	2	5	24	8	9	7	5	7	11	14	18
anatomy-surgery	108	0	5	54	5	4	5	12	4	5	6	8
Neoplastic-pharmacology	107	0	0	19	2	12	11	6	6	13	16	22
electroencephalograph-Female	107	3	10	10	5	6	10	13	9	10	14	17
Mice-Knockout	106	0	0	0	2	5	0	13	14	23	24	25
Apoptosis-Autophagy	104	0	0	0	0	3	3	9	9	21	27	32
Animal-Long Noncoding	103	0	0	0	0	0	0	0	13	20	32	38
Aged-Infant	103	1	15	19	8	6	10	5	7	8	11	13
Internal-Female	102	2	5	12	5	5	10	8	8	12	15	20
Differential-Female	101	3	8	12	3	2	3	10	9	15	17	19
Cell Proliferation-Long Noncoding	100	0	0	0	0	0	0	0	11	17	34	38
Central Nervous System-Human	98	2	7	15	6	3	4	11	8	9	10	23
pathology-ultrastructure	97	1	9	21	5	4	6	9	7	10	11	14
Incidence-Middle Aged	97	1	8	12	2	3	3	13	7	14	16	18
Adult-statistics	95	0	9	16	3	2	4	5	10	12	15	19
Adult-numerical data	95	0	10	16	3	2	4	5	10	12	15	18
follow study-diagnostic imaging	94	4	0	11	5	1	8	6	2	13	20	24
Animal-TOR Serine-Threonine Kinases	94	0	0	0	0	0	5	15	13	15	20	26
therapeutic use-pharmacology	94	2	1	18	4	0	4	11	6	8	14	26
Glioma-Retrospective study	93	2	5	9	2	5	7	6	6	13	15	23
microRNA-Long Noncoding	93	0	0	0	0	0	0	0	7	16	29	41
Hematoma-Tomography	92	3	8	10	1	3	3	9	6	12	15	22
Glioma-Long Noncoding	92	0	0	0	0	0	0	0	11	22	28	31
epidemiology-Incidence	91	0	6	11	3	3	7	14	6	12	13	16
Adult-Differential	89	2	7	12	6	1	3	11	9	10	13	15
Neoplastic-Gene Knockdown Techniques	88	0	0	0	1	3	6	6	8	13	25	26
Gene Expression Regulation-Gene Knockdown Techniques	88	0	0	0	1	3	5	6	9	12	24	28
Downregulation-pharmacology	87	0	1	13	1	4	3	13	9	12	15	16
Endovascular Procedure-Retrospective study	86	0	0	0	5	4	14	6	10	12	17	18
pharmacology-etiology	86	0	3	17	1	1	3	12	10	11	13	15
Adult-electroencephalograph	86	3	10	8	6	3	8	7	8	9	11	13
magnetic resonance-diagnostic imaging	84	0	2	10	1	5	4	1	1	13	22	25
Aged-statistics	84	0	6	11	3	3	2	5	9	11	16	18
Aged-numerical data	84	0	7	11	3	3	2	5	9	11	16	17
Adult-psychology	84	0	0	12	1	3	9	9	6	10	15	19
Hematoma-X-Ray Computed	83	3	9	10	1	3	3	6	5	10	13	20
Aged-signaling	83	0	0	5	5	2	3	4	7	14	16	27
Cell Cycle Checkpoints-Human	82	0	0	0	0	5	6	9	11	14	16	21
drug effects-Autophagy	82	0	0	0	0	2	2	6	7	15	23	27
Apoptosis-biomarker	81	0	0	2	3	3	3	1	7	14	22	26
Aged-ROC Curve	81	0	0	0	6	3	9	0	11	14	17	21
ErbB Receptors-metabolism	80	0	1	10	1	4	2	4	7	12	18	21
drug effects-Reperfusion Injury	80	1	0	6	0	4	5	6	10	13	17	18
Male-Long Noncoding	80	0	0	0	0	0	0	0	8	15	27	30
Carotid Artery-Intracranial Aneurysm	80	0	5	13	3	3	8	7	4	7	13	17
surgery-Endovascular Procedure	79	0	0	0	3	5	13	4	9	10	15	20
Proto-Oncogene Protein c-akt-Sprague-Dawley	78	0	0	3	1	2	5	12	5	12	16	22
Neurons-Oxidative Stress	78	0	0	2	0	1	2	12	9	13	15	24
Computer-Assisted-method	78	0	2	9	4	6	6	11	5	10	11	14
Cerebral Hemorrhage-Tomography	77	4	3	10	1	7	0	4	6	8	14	20
pathology-MAP Kinase Signaling System	76	0	0	0	1	6	6	8	8	13	16	18
Cell Cycle Checkpoints-Cell Line	76	0	0	0	0	5	7	7	10	13	15	19
Autophagy-pharmacology	76	0	0	0	0	0	2	10	8	13	21	22
adverse effects-risk factor	76	0	2	6	0	1	5	8	8	13	15	18
Newborn-Male	76	2	3	12	3	5	6	3	6	7	12	17
drug effects-blood brain barrier	75	0	0	5	0	4	5	7	6	13	15	20
Cell Cycle Checkpoints-Tumor	75	0	0	0	0	5	7	7	10	13	14	19
follow study-adverse effects	74	1	6	9	4	7	4	6	7	8	9	13
diagnostic imaging-Prospective study	74	3	3	7	1	4	0	6	3	9	18	20
Male-Membrane Protein	73	0	0	5	5	4	5	12	6	11	12	13
Brain Ischemia-Reperfusion Injury	73	0	2	4	0	3	4	10	8	11	13	18
surgery-brain neoplasm	73	3	8	6	6	1	6	9	5	7	9	13
Brain Injury-Gene Expression Regulation	73	1	0	13	3	3	9	5	6	9	10	14
complications-epidemiology	72	0	3	5	3	2	8	8	8	10	12	13
diagnostic imaging-physiology	72	2	3	7	3	3	1	1	5	8	16	23
Adolescent-electroencephalograph	71	2	8	8	3	3	8	9	5	6	8	11
Cell Proliferation-epithelial to mesenchymal transition	70	0	0	0	0	0	0	0	9	16	22	23
Aneurysm-Endovascular Procedure	69	0	0	0	4	10	6	4	7	11	13	14
therapeutic use-Oxidative Stress	69	0	0	2	0	3	2	7	7	10	14	24
Internal-Intracranial Aneurysm	69	0	5	9	3	3	7	4	3	7	13	15
Female-Long Noncoding	69	0	0	0	0	0	0	0	6	17	22	24
etiology-diagnostic imaging	69	0	6	16	0	2	1	3	4	8	13	16
diagnostic imaging-instrumentation	69	2	3	12	1	2	3	7	4	8	13	14
therapeutic use-mortality	68	0	0	2	1	6	6	3	9	12	14	15
physiology-Proto-Oncogene Protein c-akt	68	0	0	4	2	3	5	15	5	7	10	17
method-Embolization	68	0	3	14	2	2	7	9	3	8	9	11
Cerebral Hemorrhage-X-Ray Computed	68	4	3	10	1	7	0	4	5	6	11	17
Adolescent-instrumentation	68	1	9	23	3	2	8	5	1	3	6	7
surgery-Hematoma	67	3	5	8	3	3	6	7	4	8	9	11
method-Hematoma	67	1	5	9	1	2	2	7	3	10	13	14
Incidence-Retrospective study	67	1	7	11	0	1	2	10	4	9	10	12
surgery-Differential	65	1	9	8	3	4	5	10	3	4	8	10
Genes-Male	65	0	6	6	3	3	5	6	4	8	11	13
diagnostic imaging-epidemiology	65	0	11	2	2	1	3	2	2	8	15	19
Autophagy-genetics	65	0	0	0	0	0	3	2	8	14	18	20
Carcinogenesis-Cell Line	63	0	0	0	0	0	0	8	8	14	15	18
therapeutic use-Traumatic brain injury	62	0	0	0	0	0	2	11	2	12	14	21
Rats-therapeutic use	62	0	1	17	2	2	6	4	4	6	7	13
blood brain barrier-Human	61	3	1	5	1	0	3	4	8	10	12	14
Adult-immunology	61	0	2	3	1	2	1	9	6	7	12	18
Child-electroencephalograph	61	1	6	4	4	4	5	10	4	5	8	10
Carcinogenesis-Tumor	60	0	0	0	0	0	0	8	8	12	15	17
Adolescent-Mutation	60	0	1	0	2	3	6	2	7	12	13	14
Apoptosis-Long Noncoding	60	0	0	0	0	0	0	0	8	9	19	24
microRNA-Proto-Oncogene Protein c-akt	59	0	0	3	1	5	3	5	7	9	10	16
Cell Movement-Long Noncoding	59	0	0	0	0	0	0	0	7	11	15	26
Human-Intracerebral hemorrhage	58	0	0	0	0	0	4	9	6	7	15	17
follow study-risk factor	58	0	1	2	2	4	5	8	4	8	9	15
drug effects-Intracerebral hemorrhage	57	0	0	0	0	0	1	6	2	9	15	24
Disease-Free Survival-Retrospective study	56	0	0	2	2	1	3	8	7	10	11	12
Hippocampus-genetics	55	0	0	4	0	3	5	1	4	8	11	19
Cell Cycle-pharmacology	55	1	0	16	1	9	6	0	3	4	5	10
Gene Knockdown Techniques-Glioblastoma	54	0	0	0	0	5	7	6	4	7	12	13
Autophagy-signaling	54	0	0	0	0	1	1	5	4	12	13	18
pathology-NFE2-related factor 2	53	0	0	9	3	1	5	7	3	5	9	11
Male-Neuroinflammation	52	0	0	0	0	0	0	0	5	11	15	21
genetics-Brain Injury	52	0	0	9	2	3	4	2	6	7	9	10
Cell Cycle Checkpoints-Glioma	51	0	0	0	0	4	4	7	4	8	10	14
Neurons-cytology	51	0	6	12	3	2	1	4	1	4	8	10
Cell Cycle Checkpoints-metabolism	51	0	0	0	0	4	5	3	2	8	9	20
biomarker-pharmacology	51	1	1	4	1	1	1	2	5	8	11	16
Autophagy-Sprague-Dawley	51	0	0	0	0	2	2	5	5	9	10	18
Female-Newborn	50	2	3	4	2	4	7	2	3	5	7	11
Magnetic Resonance Angiography-magnetic resonance	49	0	2	6	3	3	5	2	2	4	10	12
Inbred C57BL-Oxidative Stress	49	0	0	0	0	1	0	5	4	6	15	18
genetics-Carcinogenesis	49	0	0	0	0	0	0	4	4	9	15	17
Epilepsy-complications	49	2	2	7	1	3	5	6	4	5	6	8
Apoptosis-TNF-α	49	0	1	12	3	5	2	4	3	4	7	8
chemistry-Cell Proliferation	48	0	0	3	0	1	1	7	7	8	10	11
magnetic resonance-metabolism	48	0	2	15	2	2	5	5	1	4	5	7
Astrocytes-cytology	48	0	4	5	3	2	1	4	5	7	8	9
mortality-X-Ray Computed	47	2	2	16	1	4	8	3	1	2	3	5
diagnostic imaging-Predictive Value of Tests	47	0	0	3	2	2	3	2	3	4	7	21
brain neoplasm-Computer-Assisted	46	0	2	2	0	1	3	3	7	8	9	11
Enzymologic-Regulation	46	0	0	11	1	8	6	1	1	5	6	7
Carotid Artery-pathology	46	1	3	9	2	4	5	5	1	3	5	8
metabolism-Cell Cycle Checkpoints	44	0	0	0	0	1	4	4	5	6	11	13
Brain Injury-Microglia	44	0	0	0	0	1	2	5	7	8	9	12
therapeutic use-diagnostic imaging	44	2	0	2	0	0	2	1	5	8	11	13
Child-Therapeutic	44	2	7	10	2	1	4	4	2	3	4	5
Child-Embolization	44	2	7	10	2	1	4	4	2	3	4	5
biomarker-etiology	44	0	2	6	2	1	2	1	6	7	8	9
surgery-Cerebral Revascularization	43	0	0	0	2	2	4	6	2	7	8	12
therapy-Mesenchymal stem cell	42	0	0	3	4	2	3	3	2	6	8	11
therapeutic use-Inbred C57BL	42	0	1	1	1	1	0	5	4	8	9	12
Drainage-Hematoma	42	0	3	4	1	1	2	3	2	6	8	12
biomarker-inhibitors	42	0	0	0	1	6	3	3	3	6	8	12
biomarker-antagonists	42	0	0	0	1	6	3	3	3	6	8	12
Prognosis-Long Noncoding	42	0	0	0	0	0	0	0	5	7	14	16
Mitochondria-pharmacology	42	0	0	0	0	1	3	4	3	7	10	14
Prognosis-Small Interfering	41	0	0	1	1	4	1	6	4	5	6	13
signaling-Neuroinflammation	41	0	0	0	0	0	0	0	5	6	9	21
physiology-Knockout	41	0	0	0	0	2	0	5	5	6	10	13
pharmacology-ultrastructure	41	0	1	7	1	2	3	2	4	5	7	9
magnetic resonance-Prospective study	41	1	3	6	2	2	2	3	4	5	6	7
Disease Models-Transgenic	41	0	0	0	0	0	0	0	8	9	11	13
Aged-immunology	41	0	1	3	1	1	1	6	1	3	9	15
Disease Models-Neuroprotection	40	0	0	0	0	0	0	8	4	5	9	14
method-Glasgow Coma Scale	40	1	3	9	1	2	6	1	1	3	6	7
Female-Chronic	40	0	0	4	2	0	0	4	3	4	11	12
Middle Aged-Receptor	39	0	1	8	4	1	1	2	3	4	6	9
Random Allocation-Traumatic brain injury	38	0	0	0	0	0	0	9	5	6	8	10
Neoplasm Grading-Retrospective study	38	0	0	0	1	4	7	3	1	3	7	12
ROC Curve-Retrospective study	38	0	0	0	1	1	2	0	2	5	8	19
diagnostic imaging-ROC Curve	38	0	0	0	1	2	0	0	1	4	11	19
complications-Intracerebral hemorrhage	38	0	0	0	0	0	1	3	3	5	9	17
Eighty and over-Cerebral Hemorrhage	38	2	2	1	2	0	1	4	2	4	9	11
pathology-ROC Curve	37	0	0	0	2	3	2	0	1	6	10	13
Inbred BALB C-Regulation	37	0	0	0	1	3	3	3	3	5	7	12
Female-Injury	36	1	6	5	0	3	4	2	1	3	4	7
Carcinogenesis-RNA	36	0	0	0	0	0	0	3	5	6	10	12
diagnostic imaging-Injury	35	2	3	7	0	2	1	2	1	4	6	7
Adenoma-diagnostic imaging	35	1	4	0	1	2	2	0	1	3	7	14
Antioxidants-Animal	34	0	0	3	0	2	0	6	3	4	7	9
therapy-Random Allocation	34	0	5	12	1	0	0	2	2	3	4	5
method-ROC Curve	34	0	0	0	0	1	0	0	2	6	10	15
Cerebral Hemorrhage-drug effects	34	0	1	1	0	1	0	2	3	5	8	13
Brain Edema-dosage	34	0	2	9	2	1	0	2	2	3	6	7
Adult-database	34	0	0	0	3	0	2	1	4	5	9	10
Intracranial Aneurysm-Prospective study	33	0	0	5	0	0	0	4	3	4	8	9
genetics-Infant	33	0	1	3	1	2	3	3	2	4	5	9
genetics-adverse effects	33	0	0	2	1	3	0	2	4	5	6	10
Aged-Epilepsy	33	0	3	2	1	1	1	7	2	4	5	7
physiology-Postoperation complication	33	1	1	7	2	3	2	0	2	3	5	7
Oxidative Stress-Reperfusion Injury	33	0	0	0	0	1	1	3	3	5	7	13
Brain Edema-administration	33	0	1	9	2	1	0	2	2	3	6	7
Antioxidants-genetics	33	0	0	4	1	2	0	1	3	4	7	11
Adult-Receptor	33	0	1	7	2	1	1	2	3	4	5	7
therapeutic use-cytology	32	0	0	4	0	1	1	4	2	3	7	10
etiology-Hematoma	32	2	3	3	0	1	1	2	2	4	6	8
Cell Proliferation-Inbred C57BL	32	0	1	1	0	0	2	2	5	6	7	8
Antioxidants-Disease Models	32	0	0	2	0	2	0	6	3	4	7	8
pathology-Injury	32	1	1	7	4	1	3	0	2	3	4	6
pathology-Gene Silencing	32	0	0	0	0	0	3	0	5	7	8	9
Mice-Subarachnoid Hemorrhage	32	0	0	0	1	1	1	1	3	6	7	12
Intracranial Aneurysm-intracranial aneurysm	32	0	0	0	0	0	0	2	1	6	10	13
Carcinogenesis-Glioblastoma	32	0	0	0	0	0	0	2	3	7	9	11
Incidence-epidemiology	31	0	5	2	0	1	0	8	2	3	4	6
Prospective study-X-Ray Computed	31	2	6	7	0	3	1	2	1	2	3	4
Postoperation complication-Time Factors	31	0	1	5	2	1	0	0	3	5	6	8
Mitochondria-drug effects	31	0	0	0	0	1	2	1	2	4	10	11
diagnostic imaging-Models	31	0	0	2	0	2	2	1	1	3	7	13
Apoptosis-Nerve Tissue Protein	31	0	0	4	0	2	3	1	1	3	8	9
Animal-Cell Cycle Checkpoints	31	0	0	0	0	0	4	2	2	6	7	10
signaling-Cell Line	30	0	1	3	0	2	1	4	2	3	6	8
method-Seizures	30	1	2	1	1	0	4	6	2	3	4	6
cohort study-etiology	30	0	0	3	0	1	4	1	3	4	6	8
Angiography-adverse effects	30	0	2	2	1	4	2	6	1	3	4	5
Brain Edema-Neuroinflammation	30	0	0	0	0	0	0	0	3	5	10	12
biomarker-Long Noncoding	30	0	0	0	0	0	0	0	1	3	11	15
metabolism-Gene Regulatory Networks	29	0	0	0	0	0	3	5	2	3	7	9
anatomy-X-Ray Computed	29	0	5	8	2	2	1	1	1	2	3	4
Cell Cycle Checkpoints-pathology	28	0	0	0	0	1	6	2	3	4	5	7
Carcinoma-Neoplasm Invasiveness	28	0	0	0	0	1	0	5	2	4	7	9
Internal-Neurosurgical Procedure	28	0	0	5	2	1	3	1	2	3	5	6
Cell Cycle Checkpoints-Mice	28	0	0	0	0	0	3	2	1	5	7	10
Carotid Artery-Neurosurgical Procedure	28	0	0	6	2	1	2	1	2	3	4	7
Autophagy-TOR Serine-Threonine Kinases	28	0	0	0	0	0	1	3	1	5	6	12
Autophagy-therapeutic use	28	0	0	0	0	0	0	4	2	4	6	12
therapeutic use-phosphatidylinositol 3-kinase	27	0	0	1	0	0	0	6	1	5	6	8
Gene Knockdown Techniques-Long Noncoding	27	0	0	0	0	0	0	0	2	6	9	10
diagnostic imaging-Multivariate Analysis	27	0	0	1	1	0	1	1	1	3	9	10
cohort study-diagnostic imaging	27	0	0	2	0	0	0	0	1	5	9	10
surgery-Disease Progression	26	1	0	3	1	1	1	0	2	3	6	8
Neoplasm-method	26	0	0	4	2	1	0	1	2	3	4	9
drug effects-Nuclear Protein	26	0	0	0	0	0	1	1	2	3	9	10
diagnostic imaging-Adult	26	1	1	0	1	0	1	0	1	3	8	10
Adult-Inflammation	26	0	0	0	0	0	2	2	3	5	6	8
NFE2-related factor 2-drug effects	25	0	0	1	2	1	0	4	2	3	5	7
diagnostic imaging-dosage	25	1	1	2	1	1	3	0	2	3	5	6
diagnostic imaging-administration	25	1	1	2	1	1	3	0	2	3	5	6
complications-Multivariate Analysis	25	0	0	2	0	0	1	0	1	6	7	8
Disease-Free Survival-Neurosurgical Procedure	24	0	0	1	2	1	2	1	2	4	5	6
Genetic-Long Noncoding	24	0	0	0	0	0	0	0	4	5	7	8
Epilepsy-physiology	24	0	0	4	2	1	0	3	1	2	5	6
dosage-Transfection	24	0	0	6	0	3	4	0	1	2	3	5
blood-Inflammation	24	0	0	1	0	0	1	0	2	3	6	11
administration-Transfection	24	0	0	6	0	3	4	0	1	2	3	5
inhibitors-Prognosis	23	0	0	0	0	5	0	1	2	4	5	6
ErbB Receptors-Proto-Oncogene Protein c-akt	23	0	0	2	0	3	3	1	1	2	4	7
antagonists-Prognosis	23	0	0	0	0	5	0	1	2	4	5	6
Neoplastic-MAP Kinase Signaling System	23	0	0	0	0	0	3	3	1	2	6	8
Moyamoya Disease-diagnostic imaging	23	0	0	1	0	0	0	2	1	2	7	10
Gene Regulatory Networks-Protein Interaction Maps	22	0	0	0	0	0	0	0	1	4	7	10
Female-Knockout	22	0	0	0	0	0	0	3	2	4	6	7
diagnostic imaging-cohort study	22	0	0	3	0	1	0	0	2	3	4	9
Aged-Cerebral Revascularization	22	0	0	0	2	2	2	1	1	3	5	6
psychology-Disease Models	21	0	0	0	0	0	1	1	2	4	5	8
Glioma-diagnostic imaging	21	0	3	2	0	2	0	0	1	2	3	8
Cell Cycle Checkpoints-Female	20	0	0	0	0	0	2	3	1	3	5	6
Transgenic-Neurons	20	0	0	0	0	0	0	0	2	3	7	8
Inbred C57BL-microRNA	20	0	0	0	0	0	0	1	1	2	4	12
Proto-Oncogene Protein c-akt-Subarachnoid Hemorrhage	19	0	0	2	1	0	1	0	1	2	5	7
Microvascular Decompression Surgery-Recurrence	19	0	0	0	0	3	1	0	2	3	4	6
Cerebral Angiography-Stroke	19	0	0	1	0	3	0	1	1	2	4	7
blood brain barrier-Neuroinflammation	19	0	0	0	0	0	0	0	2	3	5	9
Downregulation-epithelial to mesenchymal transition	18	0	0	0	0	0	0	0	2	3	6	7
Disease Progression-Multivariate Analysis	18	0	0	0	0	2	1	0	1	3	5	6
Epilepsy-Computer-Assisted	17	0	0	0	1	0	1	4	1	2	3	5
physiology-PI3K	17	0	0	0	0	0	0	0	1	3	4	9
Neuroprotection-Stroke	17	0	0	0	0	0	0	1	2	3	4	7
Brain-Reproducibility of Results	17	0	1	4	0	0	0	2	1	2	3	4
Survival Analysis-metabolism	16	0	0	0	1	0	0	1	1	2	3	8
Gene Expression Regulation-Macrophages	16	0	0	0	1	0	0	0	1	2	3	9
risk factor-epidemiology	15	0	0	1	0	0	1	2	1	2	3	5
Survival Analysis-genetics	15	0	0	0	0	0	0	1	1	2	3	8
Reactive Oxygen Species-Early brain injury	15	0	0	0	0	0	0	0	1	3	5	6
physiopathology-Odds Ratio	15	0	0	0	0	0	0	2	1	3	4	5
Disease-Free Survival-Neoplasm	15	0	0	0	1	0	0	0	2	3	4	5
diagnosis-Long Noncoding	15	0	0	0	0	0	0	0	2	3	4	6
Therapeutic-Prospective study	14	0	2	0	0	0	1	1	1	2	3	4
Protein-Serine-Threonine Kinases-Sprague-Dawley	14	0	0	0	0	0	0	0	1	2	5	6
Multivariate Analysis-Tomography	14	0	0	1	0	0	1	0	1	2	4	5
endothelial cell-Physiologic	14	0	0	3	1	0	0	0	1	2	3	4
Embolization-Prospective study	14	0	2	0	0	0	1	1	1	2	3	4
method-Dacarbazine	12	0	0	0	0	0	0	1	1	2	3	5
Macrophages-signaling	12	0	0	0	0	0	0	0	1	2	3	6
Cell Proliferation-Macrophages	12	0	0	0	0	0	0	0	1	2	4	5
Glucose-cytology	11	0	0	0	0	0	0	1	1	2	3	4
Stroke-Subarachnoid hemorrhage	10	0	0	0	0	0	0	0	1	2	3	4
Models-Three-Dimensional	10	0	0	0	0	0	0	0	1	2	3	4

## Sheet: Cluster 0
Coexisting keywords of cluster 0	1988-2000	2001-2005	2006-2010	2011	2012	2013	2014	2015	2016	2017	2018
diagnostic imaging-Retrospective study	6	16	28	16	17	20	19	15	71	102	118
RNA-Long Noncoding	0	0	0	0	0	0	0	21	36	73	78
Human-Long Noncoding	0	0	0	0	0	0	0	20	35	62	67
diagnostic imaging-follow study	0	5	11	5	6	8	6	6	26	32	41
Human-ROC Curve	0	0	0	7	7	13	0	18	26	30	41
Gene Expression Regulation-Long Noncoding	0	0	0	0	0	0	0	13	27	49	50
brain neoplasm-diagnostic imaging	3	6	9	7	4	5	0	6	21	26	47
pathology-Long Noncoding	0	0	0	0	0	0	0	13	23	42	55
Male-ROC Curve	0	0	0	7	7	12	0	16	23	27	36
Female-ROC Curve	0	0	0	7	7	12	0	15	23	27	37
diagnostic imaging-Prognosis	1	5	8	1	4	2	5	6	18	35	43
Tumor-Long Noncoding	0	0	0	0	0	0	0	13	23	41	49
Neoplastic-Long Noncoding	0	0	0	0	0	0	0	13	25	41	44
metabolism-Long Noncoding	0	0	0	0	0	0	0	13	18	40	50
Middle Aged-ROC Curve	0	0	0	6	6	12	0	15	20	25	36
Animal-Transgenic	0	0	0	2	0	0	0	22	29	31	35
diagnostic imaging-Child	4	3	8	4	6	8	5	4	20	22	32
Rats-Traumatic brain injury	0	0	0	0	0	3	16	11	16	23	45
Cell Line-Long Noncoding	0	0	0	0	0	0	0	14	22	36	40
Apoptosis-Autophagy	0	0	0	0	3	3	9	9	21	27	32
Animal-Long Noncoding	0	0	0	0	0	0	0	13	20	32	38
Cell Proliferation-Long Noncoding	0	0	0	0	0	0	0	11	17	34	38
microRNA-Long Noncoding	0	0	0	0	0	0	0	7	16	29	41
Glioma-Long Noncoding	0	0	0	0	0	0	0	11	22	28	31
Neoplastic-Gene Knockdown Techniques	0	0	0	1	3	6	6	8	13	25	26
Gene Expression Regulation-Gene Knockdown Techniques	0	0	0	1	3	5	6	9	12	24	28
magnetic resonance-diagnostic imaging	0	2	10	1	5	4	1	1	13	22	25
Aged-signaling	0	0	5	5	2	3	4	7	14	16	27
drug effects-Autophagy	0	0	0	0	2	2	6	7	15	23	27
Apoptosis-biomarker	0	0	2	3	3	3	1	7	14	22	26
Aged-ROC Curve	0	0	0	6	3	9	0	11	14	17	21
Male-Long Noncoding	0	0	0	0	0	0	0	8	15	27	30
diagnostic imaging-Prospective study	3	3	7	1	4	0	6	3	9	18	20
diagnostic imaging-physiology	2	3	7	3	3	1	1	5	8	16	23
Cell Proliferation-epithelial to mesenchymal transition	0	0	0	0	0	0	0	9	16	22	23
therapeutic use-Oxidative Stress	0	0	2	0	3	2	7	7	10	14	24
Female-Long Noncoding	0	0	0	0	0	0	0	6	17	22	24
diagnostic imaging-epidemiology	0	11	2	2	1	3	2	2	8	15	19
Autophagy-genetics	0	0	0	0	0	3	2	8	14	18	20
Apoptosis-Long Noncoding	0	0	0	0	0	0	0	8	9	19	24
Cell Movement-Long Noncoding	0	0	0	0	0	0	0	7	11	15	26
drug effects-Intracerebral hemorrhage	0	0	0	0	0	1	6	2	9	15	24
Hippocampus-genetics	0	0	4	0	3	5	1	4	8	11	19
Autophagy-signaling	0	0	0	0	1	1	5	4	12	13	18
Male-Neuroinflammation	0	0	0	0	0	0	0	5	11	15	21
Cell Cycle Checkpoints-metabolism	0	0	0	0	4	5	3	2	8	9	20
biomarker-pharmacology	1	1	4	1	1	1	2	5	8	11	16
Autophagy-Sprague-Dawley	0	0	0	0	2	2	5	5	9	10	18
Inbred C57BL-Oxidative Stress	0	0	0	0	1	0	5	4	6	15	18
genetics-Carcinogenesis	0	0	0	0	0	0	4	4	9	15	17
diagnostic imaging-Predictive Value of Tests	0	0	3	2	2	3	2	3	4	7	21
therapeutic use-diagnostic imaging	2	0	2	0	0	2	1	5	8	11	13
Prognosis-Long Noncoding	0	0	0	0	0	0	0	5	7	14	16
Mitochondria-pharmacology	0	0	0	0	1	3	4	3	7	10	14
signaling-Neuroinflammation	0	0	0	0	0	0	0	5	6	9	21
physiology-Knockout	0	0	0	0	2	0	5	5	6	10	13
Disease Models-Transgenic	0	0	0	0	0	0	0	8	9	11	13
Aged-immunology	0	1	3	1	1	1	6	1	3	9	15
Female-Chronic	0	0	4	2	0	0	4	3	4	11	12
ROC Curve-Retrospective study	0	0	0	1	1	2	0	2	5	8	19
diagnostic imaging-ROC Curve	0	0	0	1	2	0	0	1	4	11	19
complications-Intracerebral hemorrhage	0	0	0	0	0	1	3	3	5	9	17
80 and over-Cerebral Hemorrhage	2	2	1	2	0	1	4	2	4	9	11
pathology-ROC Curve	0	0	0	2	3	2	0	1	6	10	13
Inbred BALB C-Regulation	0	0	0	1	3	3	3	3	5	7	12
Carcinogenesis-RNA	0	0	0	0	0	0	3	5	6	10	12
Adenoma-diagnostic imaging	1	4	0	1	2	2	0	1	3	7	14
method-ROC Curve	0	0	0	0	1	0	0	2	6	10	15
Cerebral Hemorrhage-drug effects	0	1	1	0	1	0	2	3	5	8	13
Adult-database	0	0	0	3	0	2	1	4	5	9	10
Oxidative Stress-Reperfusion Injury	0	0	0	0	1	1	3	3	5	7	13
Antioxidants-genetics	0	0	4	1	2	0	1	3	4	7	11
pathology-Gene Silencing	0	0	0	0	0	3	0	5	7	8	9
Mice-Subarachnoid Hemorrhage	0	0	0	1	1	1	1	3	6	7	12
Intracranial Aneurysm-intracranial aneurysm	0	0	0	0	0	0	2	1	6	10	13
Carcinogenesis-Glioblastoma	0	0	0	0	0	0	2	3	7	9	11
Mitochondria-drug effects	0	0	0	0	1	2	1	2	4	10	11
diagnostic imaging-Models	0	0	2	0	2	2	1	1	3	7	13
Apoptosis-Nerve Tissue Protein	0	0	4	0	2	3	1	1	3	8	9
Animal-Cell Cycle Checkpoints	0	0	0	0	0	4	2	2	6	7	10
Brain Edema-Neuroinflammation	0	0	0	0	0	0	0	3	5	10	12
biomarker-Long Noncoding	0	0	0	0	0	0	0	1	3	11	15
Cell Cycle Checkpoints-Mice	0	0	0	0	0	3	2	1	5	7	10
Autophagy-TOR Serine-Threonine Kinases	0	0	0	0	0	1	3	1	5	6	12
Autophagy-therapeutic use	0	0	0	0	0	0	4	2	4	6	12
Gene Knockdown Techniques-Long Noncoding	0	0	0	0	0	0	0	2	6	9	10
diagnostic imaging-Multivariate Analysis	0	0	1	1	0	1	1	1	3	9	10
cohort study-diagnostic imaging	0	0	2	0	0	0	0	1	5	9	10
surgery-Disease Progression	1	0	3	1	1	1	0	2	3	6	8
Neoplasm-method	0	0	4	2	1	0	1	2	3	4	9
drug effects-Nuclear Protein	0	0	0	0	0	1	1	2	3	9	10
diagnostic imaging-Adult	1	1	0	1	0	1	0	1	3	8	10
Adult-Inflammation	0	0	0	0	0	2	2	3	5	6	8
complications-Multivariate Analysis	0	0	2	0	0	1	0	1	6	7	8
Genetic-Long Noncoding	0	0	0	0	0	0	0	4	5	7	8
blood-Inflammation	0	0	1	0	0	1	0	2	3	6	11
Neoplastic-MAP Kinase Signaling System	0	0	0	0	0	3	3	1	2	6	8
Moyamoya Disease-diagnostic imaging	0	0	1	0	0	0	2	1	2	7	10
Gene Regulatory Networks-Protein Interaction Maps	0	0	0	0	0	0	0	1	4	7	10
Female-Knockout	0	0	0	0	0	0	3	2	4	6	7
diagnostic imaging-cohort study	0	0	3	0	1	0	0	2	3	4	9
Aged-Cerebral Revascularization	0	0	0	2	2	2	1	1	3	5	6
psychology-Disease Models	0	0	0	0	0	1	1	2	4	5	8
Glioma-diagnostic imaging	0	3	2	0	2	0	0	1	2	3	8
Transgenic-Neurons	0	0	0	0	0	0	0	2	3	7	8
Inbred C57BL-microRNA	0	0	0	0	0	0	1	1	2	4	12
Proto-Oncogene Protein c-akt-Subarachnoid Hemorrhage	0	0	2	1	0	1	0	1	2	5	7
Microvascular Decompression Surgery-Recurrence	0	0	0	0	3	1	0	2	3	4	6
Cerebral Angiography-Stroke	0	0	1	0	3	0	1	1	2	4	7
blood brain barrier-Neuroinflammation	0	0	0	0	0	0	0	2	3	5	9
Downregulation-epithelial to mesenchymal transition	0	0	0	0	0	0	0	2	3	6	7
Disease Progression-Multivariate Analysis	0	0	0	0	2	1	0	1	3	5	6
physiology-PI3K	0	0	0	0	0	0	0	1	3	4	9
Neuroprotection-Stroke	0	0	0	0	0	0	1	2	3	4	7
Survival Analysis-metabolism	0	0	0	1	0	0	1	1	2	3	8
Gene Expression Regulation-Macrophages	0	0	0	1	0	0	0	1	2	3	9
Survival Analysis-genetics	0	0	0	0	0	0	1	1	2	3	8
Reactive Oxygen Species-Early brain injury	0	0	0	0	0	0	0	1	3	5	6
physiopathology-Odds Ratio	0	0	0	0	0	0	2	1	3	4	5
Disease-Free Survival-Neoplasm	0	0	0	1	0	0	0	2	3	4	5
diagnosis-Long Noncoding	0	0	0	0	0	0	0	2	3	4	6
Therapeutic-Prospective study	0	2	0	0	0	1	1	1	2	3	4
Protein-Serine-Threonine Kinases-Sprague-Dawley	0	0	0	0	0	0	0	1	2	5	6
Multivariate Analysis-Tomography	0	0	1	0	0	1	0	1	2	4	5
Embolization-Prospective study	0	2	0	0	0	1	1	1	2	3	4
method-Dacarbazine	0	0	0	0	0	0	1	1	2	3	5
Macrophages-signaling	0	0	0	0	0	0	0	1	2	3	6
Cell Proliferation-Macrophages	0	0	0	0	0	0	0	1	2	4	5
Glucose-cytology	0	0	0	0	0	0	1	1	2	3	4
Stroke-Subarachnoid hemorrhage	0	0	0	0	0	0	0	1	2	3	4
Models-Three-Dimensional	0	0	0	0	0	0	0	1	2	3	4

## Sheet: Cluster 1
Coexisting keywords of cluster 1	1988-2000	2001-2005	2006-2010	2011	2012	2013	2014	2015	2016	2017	2018
surgery-Human	72	195	362	135	156	174	216	187	252	297	311
Human-Retrospective study	29	101	273	107	99	107	147	155	216	252	266
surgery-Female	53	149	249	92	106	129	141	139	168	183	206
Male-Retrospective study	26	97	268	103	91	101	135	140	195	223	226
Female-Retrospective study	26	95	263	98	91	100	137	137	194	223	231
method-Male	15	85	262	85	79	108	110	148	196	203	212
Middle Aged-Retrospective study	23	89	230	92	74	87	116	124	162	195	196
Adult-Retrospective study	27	88	233	91	78	89	124	113	158	177	183
method-Middle Aged	17	91	238	73	76	80	82	124	162	177	193
Female-method	14	97	204	60	77	73	81	108	128	155	163
Aged-method	15	82	194	68	76	83	64	117	125	161	163
Aged-Retrospective study	15	62	154	68	55	61	80	87	120	131	137
Male-metabolism	4	18	144	42	37	52	89	114	121	155	158
method-Retrospective study	6	32	137	50	45	55	58	70	86	113	122
Female-metabolism	8	21	96	33	40	56	72	89	108	111	123
Human-Intracranial Aneurysm	8	36	108	43	46	59	58	72	90	109	120
Adolescent-Retrospective study	14	55	151	49	46	50	67	64	70	76	90
Female-Intracranial Aneurysm	8	32	97	40	38	49	48	54	66	78	86
therapeutic use-Human	9	17	70	19	32	47	63	70	71	92	99
Apoptosis-Rats	4	22	60	21	27	45	48	65	67	76	84
surgery-etiology	11	27	118	23	52	39	29	42	55	56	57
Female-Postoperation complication	12	36	66	23	28	37	26	48	56	81	82
follow study-Retrospective study	8	17	90	27	26	35	42	39	50	63	70
Female-diagnostic imaging	14	19	57	17	21	24	19	19	64	91	93
diagnostic imaging-pathology	4	18	68	18	19	17	20	20	73	83	85
surgery-follow study	20	43	70	27	28	33	34	35	39	44	47
Human-diagnostic imaging	13	18	59	19	28	22	20	18	61	77	85
Adult-Postoperation complication	14	33	60	22	26	34	21	36	44	62	65
Adult-physiology	5	18	59	31	30	18	30	49	53	60	62
adverse effects-Human	3	20	51	8	21	30	32	45	50	57	62
brain neoplasm-method	5	26	64	21	19	19	26	39	44	57	58
Male-Neurons	5	21	44	15	16	18	27	48	51	52	71
physiopathology-Middle Aged	7	28	70	18	10	27	23	39	40	46	49
adverse effects-Male	3	21	52	11	19	25	30	36	46	48	50
surgery-Child	12	35	60	21	30	34	23	21	26	33	36
Human-adverse effects	3	15	37	10	25	17	26	38	47	49	52
etiology-method	3	12	79	11	13	31	19	31	33	37	43
physiology-Middle Aged	3	8	37	23	17	9	23	36	39	48	60
surgery-adverse effects	3	18	43	10	18	21	17	33	39	40	49
Prognosis-Retrospective study	1	17	29	13	17	19	25	30	39	43	47
Adolescent-therapy	8	40	61	18	14	27	19	16	18	22	36
method-diagnostic imaging	2	8	38	15	15	17	13	13	38	54	57
Female-Subarachnoid Hemorrhage	2	8	37	14	16	15	21	25	28	32	33
Adolescent-Infant	5	23	38	15	12	17	13	17	23	25	29
Brain-method	2	11	46	13	4	7	18	22	26	27	30
Preschool-method	2	19	55	13	12	14	8	12	21	24	25
Adenoma-Adult	9	18	34	12	7	14	10	20	23	24	27
Gene Expression Regulation-pharmacology	0	0	28	7	14	14	16	18	24	33	36
etiology-adverse effects	2	12	29	5	11	13	15	20	25	26	31
Differential-Human	3	13	24	9	5	10	21	18	23	28	32
Female-Hematoma	4	19	24	5	9	9	17	12	16	32	36
Carotid Artery-Human	4	11	26	7	8	14	13	17	22	27	30
Glioma-method	1	7	33	11	8	10	13	11	16	26	31
Hematoma-Middle Aged	6	19	22	5	8	6	16	12	14	28	30
Human-Predictive Value of Tests	0	0	20	9	9	18	20	16	19	21	31
Adolescent-physiology	0	9	25	15	13	8	14	15	16	21	24
Apoptosis-therapeutic use	0	0	31	8	2	9	17	18	19	20	27
Carotid Artery-Internal	4	9	18	6	7	12	11	13	21	23	25
Middle Aged-adverse effects	3	9	17	4	10	13	9	17	18	23	24
Intracranial Aneurysm-Subarachnoid Hemorrhage	1	7	19	4	10	0	16	16	22	23	25
Infant-Middle Aged	3	16	27	9	7	10	10	11	13	16	19
Adult-Hematoma	4	17	21	6	7	4	14	8	17	21	22
Carotid Artery-Female	2	6	18	6	5	12	13	13	14	18	25
electroencephalograph-Male	3	11	14	7	7	14	17	10	12	17	19
Middle Aged-Predictive Value of Tests	0	0	15	9	8	15	10	14	15	16	26
Aged-Hematoma	3	14	16	4	7	5	12	8	10	21	28
Adolescent-therapeutic use	4	12	22	4	10	10	12	11	12	14	16
Brain-etiology	2	6	24	4	7	7	11	12	13	14	24
Hippocampus-Neurons	3	5	20	4	0	4	11	13	18	19	26
Carotid Artery-Middle Aged	2	8	17	6	6	10	9	12	15	18	20
Differential-Male	2	11	20	5	4	7	15	10	11	17	20
Human-NeuroEndoscopic	1	7	18	8	4	0	11	11	15	19	22
Intracranial Aneurysm-diagnostic imaging	2	5	24	8	9	7	5	7	11	14	18
anatomy-surgery	0	5	54	5	4	5	12	4	5	6	8
Neoplastic-pharmacology	0	0	19	2	12	11	6	6	13	16	22
electroencephalograph-Female	3	10	10	5	6	10	13	9	10	14	17
Aged-Infant	1	15	19	8	6	10	5	7	8	11	13
Internal-Female	2	5	12	5	5	10	8	8	12	15	20
Differential-Female	3	8	12	3	2	3	10	9	15	17	19
Central Nervous System-Human	2	7	15	6	3	4	11	8	9	10	23
pathology-ultrastructure	1	9	21	5	4	6	9	7	10	11	14
Incidence-Middle Aged	1	8	12	2	3	3	13	7	14	16	18
Adult-statistics	0	9	16	3	2	4	5	10	12	15	19
Adult-numerical data	0	10	16	3	2	4	5	10	12	15	18
therapeutic use-pharmacology	2	1	18	4	0	4	11	6	8	14	26
epidemiology-Incidence	0	6	11	3	3	7	14	6	12	13	16
Adult-Differential	2	7	12	6	1	3	11	9	10	13	15
Downregulation-pharmacology	0	1	13	1	4	3	13	9	12	15	16
pharmacology-etiology	0	3	17	1	1	3	12	10	11	13	15
Adult-electroencephalograph	3	10	8	6	3	8	7	8	9	11	13
Aged-statistics	0	6	11	3	3	2	5	9	11	16	18
Aged-numerical data	0	7	11	3	3	2	5	9	11	16	17
Adult-psychology	0	0	12	1	3	9	9	6	10	15	19
Hematoma-X-Ray Computed	3	9	10	1	3	3	6	5	10	13	20
Carotid Artery-Intracranial Aneurysm	0	5	13	3	3	8	7	4	7	13	17
Computer-Assisted-method	0	2	9	4	6	6	11	5	10	11	14
Newborn-Male	2	3	12	3	5	6	3	6	7	12	17
follow study-adverse effects	1	6	9	4	7	4	6	7	8	9	13
surgery-brain neoplasm	3	8	6	6	1	6	9	5	7	9	13
Brain Injury-Gene Expression Regulation	1	0	13	3	3	9	5	6	9	10	14
Adolescent-electroencephalograph	2	8	8	3	3	8	9	5	6	8	11
Internal-Intracranial Aneurysm	0	5	9	3	3	7	4	3	7	13	15
etiology-diagnostic imaging	0	6	16	0	2	1	3	4	8	13	16
diagnostic imaging-instrumentation	2	3	12	1	2	3	7	4	8	13	14
method-Embolization	0	3	14	2	2	7	9	3	8	9	11
Cerebral Hemorrhage-X-Ray Computed	4	3	10	1	7	0	4	5	6	11	17
Adolescent-instrumentation	1	9	23	3	2	8	5	1	3	6	7
surgery-Hematoma	3	5	8	3	3	6	7	4	8	9	11
method-Hematoma	1	5	9	1	2	2	7	3	10	13	14
Incidence-Retrospective study	1	7	11	0	1	2	10	4	9	10	12
surgery-Differential	1	9	8	3	4	5	10	3	4	8	10
Genes-Male	0	6	6	3	3	5	6	4	8	11	13
Rats-therapeutic use	0	1	17	2	2	6	4	4	6	7	13
Child-electroencephalograph	1	6	4	4	4	5	10	4	5	8	10
Cell Cycle-pharmacology	1	0	16	1	9	6	0	3	4	5	10
pathology-NFE2-related factor 2	0	0	9	3	1	5	7	3	5	9	11
genetics-Brain Injury	0	0	9	2	3	4	2	6	7	9	10
Neurons-cytology	0	6	12	3	2	1	4	1	4	8	10
Female-Newborn	2	3	4	2	4	7	2	3	5	7	11
Magnetic Resonance Angiography-magnetic resonance	0	2	6	3	3	5	2	2	4	10	12
Epilepsy-complications	2	2	7	1	3	5	6	4	5	6	8
Apoptosis-TNF-α	0	1	12	3	5	2	4	3	4	7	8
magnetic resonance-metabolism	0	2	15	2	2	5	5	1	4	5	7
Astrocytes-cytology	0	4	5	3	2	1	4	5	7	8	9
mortality-X-Ray Computed	2	2	16	1	4	8	3	1	2	3	5
Enzymologic-Regulation	0	0	11	1	8	6	1	1	5	6	7
Carotid Artery-pathology	1	3	9	2	4	5	5	1	3	5	8
Child-Therapeutic	2	7	10	2	1	4	4	2	3	4	5
Child-Embolization	2	7	10	2	1	4	4	2	3	4	5
biomarker-etiology	0	2	6	2	1	2	1	6	7	8	9
pharmacology-ultrastructure	0	1	7	1	2	3	2	4	5	7	9
magnetic resonance-Prospective study	1	3	6	2	2	2	3	4	5	6	7
method-Glasgow Coma Scale	1	3	9	1	2	6	1	1	3	6	7
Middle Aged-Receptor	0	1	8	4	1	1	2	3	4	6	9
Female-Injury	1	6	5	0	3	4	2	1	3	4	7
diagnostic imaging-Injury	2	3	7	0	2	1	2	1	4	6	7
therapy-Random Allocation	0	5	12	1	0	0	2	2	3	4	5
Brain Edema-dosage	0	2	9	2	1	0	2	2	3	6	7
physiology-Postoperation complication	1	1	7	2	3	2	0	2	3	5	7
Brain Edema-administration	0	1	9	2	1	0	2	2	3	6	7
Adult-Receptor	0	1	7	2	1	1	2	3	4	5	7
pathology-Injury	1	1	7	4	1	3	0	2	3	4	6
Prospective study-X-Ray Computed	2	6	7	0	3	1	2	1	2	3	4
Postoperation complication-Time Factors	0	1	5	2	1	0	0	3	5	6	8
anatomy-X-Ray Computed	0	5	8	2	2	1	1	1	2	3	4
Internal-Neurosurgical Procedure	0	0	5	2	1	3	1	2	3	5	6
Carotid Artery-Neurosurgical Procedure	0	0	6	2	1	2	1	2	3	4	7
Epilepsy-physiology	0	0	4	2	1	0	3	1	2	5	6
dosage-Transfection	0	0	6	0	3	4	0	1	2	3	5
administration-Transfection	0	0	6	0	3	4	0	1	2	3	5
Brain-Reproducibility of Results	0	1	4	0	0	0	2	1	2	3	4
endothelial cell-Physiologic	0	0	3	1	0	0	0	1	2	3	4

## Sheet: Cluster 2
Coexisting keywords of cluster 2	1988-2000	2001-2005	2006-2010	2011	2012	2013	2014	2015	2016	2017	2018
metabolism-signaling	0	1	56	56	67	62	142	210	238	296	297
drug effects-pharmacology	4	32	125	40	67	65	128	171	176	204	213
diagnostic imaging-Male	26	41	110	45	56	48	56	55	177	224	255
diagnostic imaging-Human	19	36	92	38	48	46	55	53	172	232	272
Adult-diagnostic imaging	25	45	102	37	49	52	51	42	144	201	203
diagnostic imaging-Middle Aged	17	35	97	36	44	38	42	43	139	180	213
pathology-signaling	0	1	24	32	37	46	76	154	159	166	170
diagnostic imaging-surgery	17	23	88	32	53	35	36	22	116	166	184
Male-Mice	4	6	32	22	22	26	67	115	143	157	173
diagnostic imaging-Female	12	28	56	25	39	28	41	38	127	155	193
Gene Expression Regulation-Male	3	8	49	16	23	34	58	109	121	127	135
drug effects-signaling	0	0	28	17	28	26	65	99	107	148	150
brain neoplasm-Neoplastic	1	5	38	11	28	54	63	105	112	121	124
brain neoplasm-Gene Expression Regulation	1	6	37	10	28	54	65	103	109	117	121
Apoptosis-Male	1	17	46	14	22	34	59	70	101	110	116
Gene Expression Regulation-RNA	5	10	51	13	21	36	52	86	97	105	106
Male-signaling	0	0	22	25	18	18	53	71	93	107	143
diagnostic imaging-method	5	14	67	17	39	21	23	24	88	118	129
biomarker-metabolism	1	3	50	22	37	25	45	69	80	85	91
metabolism-Regulation	0	7	57	20	32	43	42	64	76	77	89
therapeutic use-metabolism	2	12	59	18	16	29	54	49	66	72	101
biomarker-genetics	0	1	20	12	27	40	37	68	76	84	86
therapeutic use-drug effects	4	10	37	14	15	19	41	51	52	70	87
genetics-Nude	0	1	26	7	15	25	37	58	63	64	68
Adult-epidemiology	0	20	28	13	22	27	32	39	53	56	71
Human-Prospective study	4	11	32	8	16	14	36	37	41	50	60
Apoptosis-Sprague-Dawley	1	9	20	7	14	24	34	39	43	45	53
Aged-epidemiology	0	15	18	9	17	23	22	35	38	52	60
Female-Prospective study	3	9	31	8	15	14	31	35	38	48	53
Male-Prospective study	3	9	32	8	16	14	31	34	38	48	51
epidemiology-Middle Aged	0	17	22	13	15	20	30	26	43	46	51
Female-signaling	0	0	11	10	14	15	21	44	54	56	57
microRNA-RNA	0	0	4	2	10	14	29	39	48	63	71
Cerebral Hemorrhage-Human	5	9	20	12	13	19	23	28	39	54	55
Middle Aged-Prospective study	3	10	30	8	14	13	26	30	33	45	52
Animal-Small Interfering	0	1	28	3	12	19	23	32	39	43	55
Proto-Oncogene Protein c-akt-signaling	0	0	8	10	8	16	31	36	37	43	53
Neurons-metabolism	0	12	29	12	8	5	21	32	37	38	47
Brain Injury-drug therapy	0	9	16	8	10	17	36	23	34	39	45
Brain Injury-pharmacology	1	13	15	10	7	16	27	26	34	36	46
Male-Traumatic brain injury	0	0	0	0	0	6	27	30	41	50	65
Disease Models-signaling	0	0	11	7	5	8	16	28	36	51	57
Small Interfering-metabolism	0	0	20	2	17	9	16	25	26	35	64
Male-Nude	1	2	12	4	8	10	21	27	34	44	46
Gene Expression Regulation-drug effects	0	3	17	3	8	8	22	28	35	37	41
Aged-Prospective study	2	4	21	6	12	9	17	20	26	36	43
Cell Proliferation-Downregulation	0	0	10	4	6	16	19	27	34	35	36
Animal-Reperfusion Injury	4	5	22	0	6	11	15	23	30	31	40
therapeutic use-signaling	0	0	11	13	4	3	19	22	27	31	47
Endovascular Procedure-Human	0	0	0	11	11	23	13	25	27	30	36
Cerebral Hemorrhage-Middle Aged	3	8	14	8	10	12	12	14	26	28	34
Brain Injury-drug effects	0	7	10	11	10	12	18	17	21	25	35
Animal-Autophagy	0	0	0	0	4	3	13	24	35	36	49
Tumor-chemistry	0	1	11	7	6	6	22	22	23	27	28
Male-Inbred BALB C	0	1	4	7	3	8	15	21	29	31	33
Animal-Neuroprotection	0	0	0	0	0	0	23	17	28	34	47
Neoplastic-Regulation	0	1	8	1	11	7	12	21	25	26	35
Autophagy-metabolism	0	0	0	0	3	4	15	21	29	33	41
neuroprotection agent-signaling	0	0	0	7	3	3	20	16	24	29	43
Brain Injury-signaling	0	0	7	8	4	3	20	16	18	27	39
Aged-Cerebral Hemorrhage	4	7	9	5	4	10	12	13	19	24	30
Endovascular Procedure-Middle Aged	0	0	0	10	10	18	8	16	22	23	29
Male-Proto-Oncogene Protein c-akt	0	0	3	3	3	10	19	11	21	22	33
Mice-Oxidative Stress	0	0	3	0	3	0	17	16	19	28	38
Cell Survival-Glioma	0	0	10	5	8	7	8	17	19	21	28
Neurons-drug effects	3	7	9	4	3	4	6	15	16	17	38
Proto-Oncogene Protein c-akt-Rats	0	0	8	3	2	9	22	10	16	23	28
Human-blood	2	4	12	6	6	7	11	14	17	19	22
Mice-Knockout	0	0	0	2	5	0	13	14	23	24	25
follow study-diagnostic imaging	4	0	11	5	1	8	6	2	13	20	24
Animal-TOR Serine-Threonine Kinases	0	0	0	0	0	5	15	13	15	20	26
Glioma-Retrospective study	2	5	9	2	5	7	6	6	13	15	23
Hematoma-Tomography	3	8	10	1	3	3	9	6	12	15	22
Endovascular Procedure-Retrospective study	0	0	0	5	4	14	6	10	12	17	18
Cell Cycle Checkpoints-Human	0	0	0	0	5	6	9	11	14	16	21
ErbB Receptors-metabolism	0	1	10	1	4	2	4	7	12	18	21
drug effects-Reperfusion Injury	1	0	6	0	4	5	6	10	13	17	18
surgery-Endovascular Procedure	0	0	0	3	5	13	4	9	10	15	20
Proto-Oncogene Protein c-akt-Sprague-Dawley	0	0	3	1	2	5	12	5	12	16	22
Neurons-Oxidative Stress	0	0	2	0	1	2	12	9	13	15	24
Cerebral Hemorrhage-Tomography	4	3	10	1	7	0	4	6	8	14	20
pathology-MAP Kinase Signaling System	0	0	0	1	6	6	8	8	13	16	18
Cell Cycle Checkpoints-Cell Line	0	0	0	0	5	7	7	10	13	15	19
Autophagy-pharmacology	0	0	0	0	0	2	10	8	13	21	22
adverse effects-risk factor	0	2	6	0	1	5	8	8	13	15	18
drug effects-blood brain barrier	0	0	5	0	4	5	7	6	13	15	20
Cell Cycle Checkpoints-Tumor	0	0	0	0	5	7	7	10	13	14	19
Male-Membrane Protein	0	0	5	5	4	5	12	6	11	12	13
Brain Ischemia-Reperfusion Injury	0	2	4	0	3	4	10	8	11	13	18
complications-epidemiology	0	3	5	3	2	8	8	8	10	12	13
Aneurysm-Endovascular Procedure	0	0	0	4	10	6	4	7	11	13	14
therapeutic use-mortality	0	0	2	1	6	6	3	9	12	14	15
physiology-Proto-Oncogene Protein c-akt	0	0	4	2	3	5	15	5	7	10	17
Carcinogenesis-Cell Line	0	0	0	0	0	0	8	8	14	15	18
therapeutic use-Traumatic brain injury	0	0	0	0	0	2	11	2	12	14	21
blood brain barrier-Human	3	1	5	1	0	3	4	8	10	12	14
Adult-immunology	0	2	3	1	2	1	9	6	7	12	18
Carcinogenesis-Tumor	0	0	0	0	0	0	8	8	12	15	17
Adolescent-Mutation	0	1	0	2	3	6	2	7	12	13	14
microRNA-Proto-Oncogene Protein c-akt	0	0	3	1	5	3	5	7	9	10	16
Human-Intracerebral hemorrhage	0	0	0	0	0	4	9	6	7	15	17
follow study-risk factor	0	1	2	2	4	5	8	4	8	9	15
Disease-Free Survival-Retrospective study	0	0	2	2	1	3	8	7	10	11	12
Gene Knockdown Techniques-Glioblastoma	0	0	0	0	5	7	6	4	7	12	13
Cell Cycle Checkpoints-Glioma	0	0	0	0	4	4	7	4	8	10	14
chemistry-Cell Proliferation	0	0	3	0	1	1	7	7	8	10	11
brain neoplasm-Computer-Assisted	0	2	2	0	1	3	3	7	8	9	11
metabolism-Cell Cycle Checkpoints	0	0	0	0	1	4	4	5	6	11	13
Brain Injury-Microglia	0	0	0	0	1	2	5	7	8	9	12
surgery-Cerebral Revascularization	0	0	0	2	2	4	6	2	7	8	12
therapy-Mesenchymal stem cell	0	0	3	4	2	3	3	2	6	8	11
therapeutic use-Inbred C57BL	0	1	1	1	1	0	5	4	8	9	12
Drainage-Hematoma	0	3	4	1	1	2	3	2	6	8	12
biomarker-inhibitors	0	0	0	1	6	3	3	3	6	8	12
biomarker-antagonists	0	0	0	1	6	3	3	3	6	8	12
Prognosis-Small Interfering	0	0	1	1	4	1	6	4	5	6	13
Disease Models-Neuroprotection	0	0	0	0	0	0	8	4	5	9	14
Random Allocation-Traumatic brain injury	0	0	0	0	0	0	9	5	6	8	10
Neoplasm Grading-Retrospective study	0	0	0	1	4	7	3	1	3	7	12
Antioxidants-Animal	0	0	3	0	2	0	6	3	4	7	9
Intracranial Aneurysm-Prospective study	0	0	5	0	0	0	4	3	4	8	9
genetics-Infant	0	1	3	1	2	3	3	2	4	5	9
genetics-adverse effects	0	0	2	1	3	0	2	4	5	6	10
Aged-Epilepsy	0	3	2	1	1	1	7	2	4	5	7
therapeutic use-cytology	0	0	4	0	1	1	4	2	3	7	10
etiology-Hematoma	2	3	3	0	1	1	2	2	4	6	8
Cell Proliferation-Inbred C57BL	0	1	1	0	0	2	2	5	6	7	8
Antioxidants-Disease Models	0	0	2	0	2	0	6	3	4	7	8
Incidence-epidemiology	0	5	2	0	1	0	8	2	3	4	6
signaling-Cell Line	0	1	3	0	2	1	4	2	3	6	8
method-Seizures	1	2	1	1	0	4	6	2	3	4	6
cohort study-etiology	0	0	3	0	1	4	1	3	4	6	8
Angiography-adverse effects	0	2	2	1	4	2	6	1	3	4	5
metabolism-Gene Regulatory Networks	0	0	0	0	0	3	5	2	3	7	9
Cell Cycle Checkpoints-pathology	0	0	0	0	1	6	2	3	4	5	7
Carcinoma-Neoplasm Invasiveness	0	0	0	0	1	0	5	2	4	7	9
therapeutic use-phosphatidylinositol 3-kinase	0	0	1	0	0	0	6	1	5	6	8
NFE2-related factor 2-drug effects	0	0	1	2	1	0	4	2	3	5	7
diagnostic imaging-dosage	1	1	2	1	1	3	0	2	3	5	6
diagnostic imaging-administration	1	1	2	1	1	3	0	2	3	5	6
Disease-Free Survival-Neurosurgical Procedure	0	0	1	2	1	2	1	2	4	5	6
inhibitors-Prognosis	0	0	0	0	5	0	1	2	4	5	6
ErbB Receptors-Proto-Oncogene Protein c-akt	0	0	2	0	3	3	1	1	2	4	7
antagonists-Prognosis	0	0	0	0	5	0	1	2	4	5	6
Cell Cycle Checkpoints-Female	0	0	0	0	0	2	3	1	3	5	6
Epilepsy-Computer-Assisted	0	0	0	1	0	1	4	1	2	3	5
risk factor-epidemiology	0	0	1	0	0	1	2	1	2	3	5
