# Supplementary material for: Status Quo and Research Trends of Neurosurgical Departments in China: Bibliometric and Scientometric Analyses
Source: J Med Internet Res. 2021 Jul 5;23(7):e25700. doi: 10.2196/25700 (PMC8406120; doi:10.2196/25700)
Supplement: Multimedia Appendix 2 [file jmir_v23i7e25700_app2.xls]

## Sheet: Sheet1
Co-word	Funds of the National Natural Science Foundation of China, n
	2011	2012	2013	2014	2015	2016	2017	2018	2019
Tumor-Long Noncoding	23	22	23	35	28	30	31	46	46
Tumor-chemistry	13	16	16	23	11	22	10	19	18
Transgenic-Neurons	35	64	58	64	60	51	55	45	42
therapy-Random Allocation	2	1	1	2	0	0	0	2	0
therapy-Mesenchymal stem cell	157	192	174	213	210	201	230	268	256
Therapeutic-Prospective study	451	528	514	538	592	636	733	733	724
therapeutic use-Traumatic brain injury	124	143	147	180	151	159	200	192	175
therapeutic use-signaling	31	44	60	54	64	60	77	79	80
therapeutic use-phosphatidylinositol 3-kinase	37	40	39	51	57	71	80	88	93
therapeutic use-pharmacology	39	56	51	54	70	85	77	78	93
therapeutic use-Oxidative Stress	9	13	13	13	23	15	15	25	34
therapeutic use-mortality	0	2	0	0	3	5	2	3	9
therapeutic use-metabolism	12	13	16	14	18	20	23	30	27
therapeutic use-Inbred C57BL	10	7	14	14	11	10	10	11	7
therapeutic use-Human	13	10	5	10	9	12	9	8	3
therapeutic use-drug effects	40	51	54	55	67	95	79	85	99
therapeutic use-diagnostic imaging	20	29	26	24	17	35	23	42	43
therapeutic use-cytology	173	213	191	221	227	225	250	284	286
Survival Analysis-metabolism	21	28	29	25	32	32	35	26	35
Survival Analysis-genetics	69	82	73	76	69	82	72	70	71
surgery-Human	4	6	7	5	7	6	11	10	11
surgery-Hematoma	0	0	0	0	0	0	0	0	0
surgery-Follow study	0	0	0	0	0	0	0	0	0
surgery-Female	0	0	1	0	0	0	0	0	0
surgery-etiology	0	0	0	0	0	3	3	2	0
surgery-Endovascular Procedure	37	29	35	33	42	40	52	54	50
surgery-Disease Progression	0	0	1	2	0	0	1	0	0
surgery-Differential	0	0	0	0	0	0	0	0	0
surgery-Child	1	0	0	0	0	0	0	0	1
surgery-Cerebral Revascularization	2	5	5	2	6	6	9	0	5
surgery-brain neoplasm	1	0	0	3	4	0	3	4	1
surgery-adverse effects	1	5	4	4	3	4	4	2	4
Stroke-Subarachnoid hemorrhage	0	0	2	1	0	1	0	1	0
Small Interfering-metabolism	9	11	12	14	12	14	20	14	20
signaling-Neuroinflammation	90	124	111	109	119	116	147	148	130
signaling-Cell Line	309	402	378	360	390	387	476	402	440
ROC Curve-Retrospective study	25	19	22	21	23	22	16	15	15
RNA-Long Noncoding	36	55	98	139	190	219	217	200	174
risk factor-epidemiology	41	43	43	44	58	42	63	65	44
Reactive Oxygen Species-Early brain injury	16	16	23	22	32	23	22	26	29
Rats-Traumatic brain injury	56	38	32	41	38	22	28	39	24
Rats-therapeutic use	16	9	16	17	10	11	19	13	11
Random Allocation-Traumatic brain injury	32	29	32	42	35	29	34	38	45
psychology-Disease Models	7	5	9	6	7	5	9	4	4
Proto-Oncogene Protein c-akt-Subarachnoid Hemorrhage	56	74	76	95	62	75	83	76	77
Proto-Oncogene Protein c-akt-Sprague-Dawley	31	24	19	19	22	30	15	22	22
Proto-Oncogene Protein c-akt-signaling	199	197	242	219	244	213	235	254	223
Proto-Oncogene Protein c-akt-Rats	45	50	31	40	36	25	29	37	20
Protein-Serine-Threonine Kinases-Sprague-Dawley	16	9	11	12	10	10	8	12	11
Prospective study-X-Ray Computed	396	411	396	409	405	437	462	441	464
Prognosis-Small Interfering	2	4	3	0	0	1	3	2	2
Prognosis-Retrospective study	16	12	9	9	10	14	6	8	15
Prognosis-Long Noncoding	2	5	3	3	2	5	5	5	2
Preschool-method	8	8	12	3	9	9	5	5	9
Postoperation complication-Time Factors	1	6	2	2	1	3	5	3	4
physiopathology-Odds Ratio	0	0	0	0	0	1	0	1	0
physiopathology-Middle Aged	0	0	0	0	0	0	0	0	0
physiology-Proto-Oncogene Protein c-akt	25	25	17	19	16	12	12	14	20
physiology-Postoperation complication	1	2	2	5	3	2	3	0	1
physiology-PI3K	6	6	6	1	4	5	4	3	5
physiology-Middle Aged	0	0	0	1	1	3	0	1	0
physiology-Knockout	0	0	1	0	0	0	0	0	0
pharmacology-ultrastructure	69	79	55	61	72	74	60	53	64
pharmacology-etiology	1010	1105	1147	1053	1054	1047	1059	1108	1093
pathology-ultrastructure	4	2	3	4	3	3	5	3	6
pathology-signaling	6	9	12	12	7	12	12	10	12
pathology-ROC Curve	0	0	0	0	0	0	0	0	0
pathology-NFE2-related factor 2	9	8	12	15	15	16	16	14	16
pathology-MAP Kinase Signaling System	23	31	31	32	26	31	25	31	33
pathology-Long Noncoding	3	8	1	1	4	3	6	8	3
pathology-Injury	5	6	9	4	11	4	9	10	9
pathology-Gene Silencing	13	6	7	11	9	6	8	3	11
Oxidative Stress-Reperfusion Injury	59	63	62	74	89	78	89	76	72
NFE2-related factor 2-drug effects	646	798	893	864	915	920	1083	1034	1076
Newborn-Male	0	0	0	0	0	0	0	0	0
Neuroprotection-Stroke	216	261	254	263	267	311	305	295	347
neuroprotection agent-signaling	90	128	122	95	111	103	127	124	112
Neurons-Oxidative Stress	30	34	26	38	35	32	44	41	46
Neurons-metabolism	17	9	15	15	18	23	27	36	31
Neurons-drug effects	7	14	14	10	14	16	19	15	15
Neurons-cytology	235	249	234	285	256	247	297	279	291
Neoplastic-0-Regulation	2360	2942	3298	3579	4240	4604	5441	5699	6134
Neoplastic-pharmacology	56	64	80	87	82	74	68	82	81
Neoplastic-MAP Kinase Signaling System	81	83	83	75	77	77	105	98	92
Neoplastic-Long Noncoding	42	42	60	46	50	47	50	47	67
Neoplastic-Gene Knockdown Techniques	177	193	183	169	165	189	190	187	160
Neoplasm-method	65	78	77	65	85	82	73	66	78
Neoplasm Grading-Retrospective study	525	538	538	595	600	608	680	660	755
Multivariate Analysis-Tomography	42	62	37	57	46	54	48	58	59
Moyamoya Disease-diagnostic imaging	89	103	80	75	76	82	68	87	101
mortality-X-Ray Computed	6	4	8	8	3	8	6	5	8
Models-Three-Dimensional	73	84	75	92	94	83	77	72	79
Mitochondria-pharmacology	6	8	16	18	11	12	12	10	8
Mitochondria-drug effects	52	64	81	92	114	109	173	164	206
Middle Aged-ROC Curve	0	0	0	0	2	0	1	1	0
Middle Aged-Retrospective study	232	200	226	215	242	238	284	265	255
Middle Aged-Receptor	5	6	2	6	3	6	2	6	6
Middle Aged-Prospective study	232	200	226	215	242	238	284	265	255
Middle Aged-Predictive Value of Tests	11	15	9	12	9	7	10	9	10
Middle Aged-adverse effects	60	49	45	56	47	35	48	40	33
Microvascular Decompression Surgery-Recurrence	0	2	3	0	2	2	3	3	0
microRNA-RNA	120	148	226	250	326	392	457	472	436
microRNA-Proto-Oncogene Protein c-akt	42	30	57	57	79	72	100	88	96
microRNA-Long Noncoding	36	56	100	140	190	220	217	201	175
Mice-Subarachnoid Hemorrhage	7	8	6	4	8	9	7	5	4
Mice-Oxidative Stress	1	10	4	10	6	10	10	6	15
Mice-Knockout	13	24	18	18	21	12	10	18	12
method-Seizures	1	4	1	1	1	0	2	2	4
method-ROC Curve	8	3	3	6	8	3	5	4	5
method-Retrospective study	1894	2084	2167	2173	2246	2254	2442	2490	2547
method-Middle Aged	26	30	40	32	28	32	56	49	55
method-Male	1758	1965	1980	2012	2078	2123	2334	2330	2377
method-Hematoma	0	0	0	0	0	0	0	0	0
method-Glasgow Coma Scale	14	12	18	12	22	24	30	30	26
method-Embolization	2	3	2	2	2	4	4	4	3
method-diagnostic imaging	281	245	281	285	249	274	237	334	312
method-Dacarbazine	12	26	25	25	28	20	22	21	18
metabolism-0-Regulation	97	133	144	177	218	225	309	347	384
metabolism-signaling	20	24	23	32	32	24	47	42	62
metabolism-Long Noncoding	14	16	17	26	17	31	36	38	37
metabolism-Gene Regulatory Networks	163	193	200	232	296	278	368	400	431
metabolism-Cell Cycle Checkpoints	56	75	70	92	114	110	169	194	226
Male-Traumatic brain injury	2	1	1	3	0	2	1	0	2
Male-signaling	0	0	1	0	1	0	0	0	0
Male-ROC Curve	0	0	0	0	0	0	0	0	0
Male-Retrospective study	9	13	6	15	6	11	7	12	8
Male-Proto-Oncogene Protein c-akt	1	6	1	3	2	3	3	0	4
Male-Prospective study	9	13	6	15	6	11	7	12	8
Male-Nude	0	0	0	0	0	2	0	1	0
Male-Neurons	0	2	0	0	2	0	1	0	1
Male-Neuroinflammation	1	0	0	0	0	0	0	0	0
Male-Mice	1	5	4	1	0	0	2	0	5
Male-metabolism	0	1	1	0	0	3	0	1	2
Male-Membrane Protein	1	2	2	3	5	2	1	2	1
Male-Long Noncoding	0	1	1	2	2	0	1	1	0
Male-Inbred BALB C	0	0	0	0	0	0	0	0	0
magnetic resonance-Prospective study	145	143	151	165	161	196	175	180	151
magnetic resonance-metabolism	4	4	1	3	1	6	2	5	1
magnetic resonance-diagnostic imaging	34	32	28	30	25	26	27	33	33
Magnetic Resonance Angiography-magnetic resonance	182	199	184	198	204	243	222	224	195
Macrophages-signaling	307	400	378	360	388	386	469	402	438
Intracranial Aneurysm-Subarachnoid Hemorrhage	29	23	28	41	33	41	52	47	45
Intracranial Aneurysm-Prospective study	563	606	666	733	769	739	830	866	880
Intracranial Aneurysm-intracranial aneurysm	809	859	912	1005	1033	999	1129	1169	1163
Intracranial Aneurysm-diagnostic imaging	132	130	140	153	152	152	163	166	171
Internal-Neurosurgical Procedure	342	246	342	326	324	304	322	316	326
Internal-Intracranial Aneurysm	985	1055	1048	1127	1087	1105	1238	1226	1345
Internal-Female	26288	28790	29252	29594	31211	31727	33894	34026	34456
inhibitors-Prognosis	0	1	2	1	2	1	2	0	3
Infant-Middle Aged	0	0	0	0	0	0	0	0	0
Incidence-Retrospective study	335	414	431	399	394	464	453	465	489
Incidence-Middle Aged	0	4	3	4	1	2	2	4	4
Incidence-epidemiology	58	70	61	58	59	81	59	76	71
Inbred C57BL-Oxidative Stress	14	12	15	19	10	16	20	25	19
Inbred C57BL-microRNA	3	1	2	3	4	6	15	5	4
Inbred BALB C-0-Regulation	43	52	64	76	84	88	103	144	128
Human-ROC Curve	0	0	0	0	2	0	1	1	0
Human-Retrospective study	232	199	225	215	242	238	283	265	255
Human-Prospective study	232	199	225	215	242	238	283	265	255
Human-Predictive Value of Tests	11	14	9	12	9	8	10	8	11
Human-NeuroEndoscopic	14	14	14	15	14	11	16	15	14
Human-Long Noncoding	10	9	11	12	11	13	11	13	14
Human-Intracranial Aneurysm	17	17	12	9	20	4	10	6	8
Human-Intracerebral hemorrhage	5	3	3	4	2	1	2	1	3
Human-diagnostic imaging	37	25	29	37	38	37	33	43	24
Human-blood	2	0	1	2	3	3	1	3	2
Human-adverse effects	60	49	45	56	47	35	48	40	33
Hippocampus-Neurons	43	33	40	39	28	35	40	37	39
Hippocampus-genetics	0	0	3	2	3	4	1	2	2
Hematoma-X-Ray Computed	0	0	0	0	0	0	0	0	0
Hematoma-Tomography	1	0	0	0	0	0	0	0	0
Hematoma-Middle Aged	9	5	2	2	3	5	4	3	3
Glucose-cytology	33	45	37	43	36	46	57	60	76
Glioma-Retrospective study	247	280	279	341	353	372	440	445	482
Glioma-method	2	2	2	0	5	0	5	4	2
Glioma-Long Noncoding	4	8	10	14	16	19	15	18	14
Glioma-diagnostic imaging	73	64	66	84	76	73	91	86	101
genetics-Nude	4	4	7	1	5	4	1	2	0
genetics-Infant	0	0	1	0	0	0	2	2	0
genetics-Carcinogenesis	90	122	129	135	147	119	151	123	129
genetics-Brain Injury	19	14	20	16	22	24	29	27	29
genetics-adverse effects	90	120	128	134	146	119	149	123	128
Genetic-Long Noncoding	934	1068	1067	1188	1256	1320	1427	1451	1510
Genes-Male	1653	1788	1713	1575	1645	1534	1580	1444	1411
Gene Regulatory Networks-Protein Interaction Maps	1182	1423	1495	1586	1823	1938	2238	2238	2341
Gene Knockdown Techniques-Long Noncoding	134	157	163	158	145	161	176	161	148
Gene Knockdown Techniques-Glioblastoma	329	426	366	326	338	300	380	316	311
Gene Expression Regulation-RNA	46	65	106	126	161	202	218	235	217
Gene Expression Regulation-pharmacology	187	240	261	245	249	247	282	235	239
Gene Expression Regulation-Male	3981	4669	4907	5071	5708	5992	6833	6910	7286
Gene Expression Regulation-Macrophages	979	1309	1255	1308	1439	1473	1835	1909	1972
Gene Expression Regulation-Long Noncoding	138	157	229	250	274	294	326	322	312
Gene Expression Regulation-Gene Knockdown Techniques	2017	2193	2084	1901	1982	1823	1960	1777	1707
Gene Expression Regulation-drug effects	935	1158	1213	1318	1485	1573	1825	1838	1881
Follow study-risk factor	148	156	159	169	140	164	143	137	157
Follow study-Retrospective study	23460	25711	26172	26475	27681	27944	29822	30212	30473
Follow study-diagnostic imaging	2858	3109	3220	3269	3286	3227	3426	3631	3614
Follow study-adverse effects	2625	3073	3194	3521	3635	3737	4187	4245	4359
Female-Subarachnoid Hemorrhage	945	1140	1176	1256	1369	1349	1533	1578	1595
Female-signaling	1023	1193	1300	1235	1315	1324	1399	1396	1388
Female-ROC Curve	22	27	17	23	32	24	19	18	18
Female-Retrospective study	18652	20324	20800	21260	22288	22688	24368	24415	24709
Female-Prospective study	18651	20324	20800	21261	22289	22688	24368	24415	24711
Female-Postoperation complication	218	277	276	310	318	342	376	414	384
Female-Newborn	131	151	141	126	128	135	141	154	172
Female-method	1758	1965	1980	2012	2078	2133	2334	2330	2377
Female-metabolism	430	497	513	549	673	611	749	852	888
Female-Long Noncoding	925	1058	1055	1179	1240	1308	1420	1445	1506
Female-Knockout	23	43	30	30	38	40	33	36	29
Female-Intracranial Aneurysm	667	728	765	851	878	830	968	973	994
Female-Injury	639	710	803	800	867	923	1043	1050	1068
Female-Hematoma	9	5	2	2	3	5	4	4	3
Female-diagnostic imaging	3341	3609	3766	3791	3816	3848	4152	4227	4239
Female-Chronic	26288	28790	29252	29594	31211	31727	33894	34026	34456
etiology-method	61	49	58	48	40	49	55	61	67
etiology-Hematoma	0	0	0	0	0	0	0	0	1
etiology-diagnostic imaging	1013	1110	1151	1054	1057	1050	1059	1110	1096
etiology-adverse effects	67	77	92	84	104	77	94	83	83
ErbB Receptors-Proto-Oncogene Protein c-akt	90	114	104	110	97	91	90	106	98
ErbB Receptors-metabolism	16	14	19	8	20	17	24	21	23
Epilepsy-physiology	0	2	1	0	0	0	1	0	0
Epilepsy-Computer-Assisted	0	0	1	0	0	0	2	0	0
Epilepsy-complications	0	0	0	0	2	0	0	0	1
epidemiology-Middle Aged	0	0	0	0	0	0	0	0	0
epidemiology-Incidence	58	70	61	58	59	81	59	76	71
Enzymologic-0-Regulation	187	221	274	229	282	306	367	401	400
Endovascular Procedure-Retrospective study	391	431	484	468	436	449	496	512	527
Endovascular Procedure-Middle Aged	488	548	571	567	517	542	629	604	631
Endovascular Procedure-Human	7	10	12	12	10	11	14	16	15
endothelial cell-Physiologic	2786	3306	3248	3440	3596	3588	4180	4180	4336
Embolization-Prospective study	9	12	11	9	13	14	9	12	14
electroencephalograph-Male	30	32	33	39	56	43	38	34	41
electroencephalograph-Female	30	32	33	39	56	43	38	34	41
drug effects-signaling	379	458	479	463	490	507	565	534	507
drug effects-Reperfusion Injury	301	364	405	430	463	466	523	545	527
drug effects-pharmacology	303	437	443	448	447	474	405	448	411
drug effects-Nuclear Protein	445	521	507	510	571	491	597	528	517
drug effects-Intracerebral hemorrhage	11	17	17	36	23	40	33	37	46
drug effects-blood brain barrier	22	31	30	37	45	43	55	48	58
drug effects-Autophagy	77	98	153	154	218	253	295	295	248
Drainage-Hematoma	0	0	0	0	0	0	0	0	0
Downregulation-pharmacology	1	0	2	1	0	2	0	1	0
Downregulation-epithelial to mesenchymal transition	0	1	4	4	5	2	4	1	2
dosage-Transfection	0	0	0	0	0	0	0	0	0
Disease-Free Survival-Retrospective study	10	24	14	17	14	16	9	14	16
Disease-Free Survival-Neurosurgical Procedure	2	2	3	1	0	2	1	2	0
Disease-Free Survival-Neoplasm	1	3	0	0	2	2	0	1	1
Disease Progression-Multivariate Analysis	8	9	18	17	18	23	18	27	25
Disease Models-Transgenic	53	64	64	68	57	59	51	73	55
Disease Models-signaling	33	19	27	31	18	27	22	31	26
Disease Models-Neuroprotection	51	68	51	68	71	86	65	82	85
Differential-Male	4	2	4	6	1	2	4	0	4
Differential-Human	0	0	0	0	0	0	0	0	0
Differential-Female	4	2	4	6	1	2	4	0	4
diagnostic imaging-surgery	14	15	7	8	11	6	9	6	4
diagnostic imaging-ROC Curve	3	4	2	2	4	2	2	1	2
diagnostic imaging-Retrospective study	3878	4162	4278	4360	4372	4385	4630	4758	4790
diagnostic imaging-Prospective study	3878	4162	4278	4360	4372	4385	4630	4758	4790
diagnostic imaging-Prognosis	19	16	16	13	11	19	17	21	23
diagnostic imaging-Predictive Value of Tests	48	44	57	59	65	84	77	105	135
diagnostic imaging-physiology	42	39	42	48	51	43	32	28	32
diagnostic imaging-pathology	45	44	35	38	43	42	35	33	48
diagnostic imaging-Multivariate Analysis	333	368	365	398	359	403	425	453	487
diagnostic imaging-Models	139	153	168	153	156	161	170	187	208
diagnostic imaging-Middle Aged	3341	3609	3766	3791	3816	3848	4152	4227	4239
diagnostic imaging-method	281	245	281	285	249	274	327	334	312
diagnostic imaging-Male	3341	3609	3766	3791	3816	3848	4152	4227	4239
diagnostic imaging-instrumentation	157	203	208	193	227	219	246	269	246
diagnostic imaging-Injury	138	138	149	155	126	180	190	172	193
diagnostic imaging-Human	37	25	29	37	38	37	33	43	24
diagnostic imaging-Follow study	2858	3109	3220	3269	3286	3227	3426	3631	3614
diagnostic imaging-Female	3341	3609	3766	3791	3816	3848	4152	4227	4239
diagnostic imaging-epidemiology	1111	1248	1273	1207	118	1185	1217	1273	1268
diagnostic imaging-dosage	3	4	6	3	9	6	5	11	7
diagnostic imaging-cohort study	2858	3110	3220	3270	3287	3227	3427	3631	3615
diagnostic imaging-Child	14	8	12	18	12	18	16	20	18
diagnostic imaging-Adult	2	2	1	5	1	0	0	0	3
diagnostic imaging-administration	24	20	23	25	18	28	27	25	24
diagnosis-Long Noncoding	12	10	210	8	8	10	7	11	0
Computer-Assisted-method	112	110	118	117	130	118	134	141	166
complications-Multivariate Analysis	10	26	15	23	24	33	27	35	24
complications-Intracerebral hemorrhage	5	4	3	3	2	2	2	3	0
complications-epidemiology	16	29	31	30	26	40	27	39	32
cohort study-etiology	679	699	765	703	738	710	686	749	754
cohort study-diagnostic imaging	2858	3110	3220	3270	3287	3227	3427	3631	3615
Child-Therapeutic	46	58	55	53	63	72	68	60	90
Child-Embolization	0	0	0	0	0	0	0	0	0
Child-electroencephalograph	0	0	0	0	0	0	0	0	0
chemistry-Cell Proliferation	22	23	22	25	19	23	32	26	26
Cerebral Hemorrhage-X-Ray Computed	0	0	0	0	1	1	1	0	0
Cerebral Hemorrhage-Tomography	0	0	0	1	0	1	1	1	3
Cerebral Hemorrhage-Middle Aged	20	27	27	41	49	47	46	51	72
Cerebral Hemorrhage-Human	0	1	0	0	0	0	0	0	0
Cerebral Hemorrhage-drug effects	6	14	11	24	20	32	23	27	40
Cerebral Angiography-Stroke	131	152	152	168	143	154	177	174	165
Central Nervous System-Human	25	27	29	30	31	38	35	34	44
Cell Survival-Glioma	199	231	224	284	286	274	354	370	401
Cell Proliferation-Macrophages	3056	3645	3533	3737	3890	3872	4525	4501	4693
Cell Proliferation-Long Noncoding	87	134	137	174	164	206	219	211	208
Cell Proliferation-Inbred C57BL	82	98	99	125	98	126	113	120	136
Cell Proliferation-epithelial to mesenchymal transition	197	255	239	232	267	258	299	255305	6097
Cell Proliferation-Downregulation	12	18	14	19	21	24	28	29	35
Cell Movement-Long Noncoding	94	148	147	184	176	221	224	234	217
Cell Line-Long Noncoding	94	140	142	178	171	209	218	216	212
Cell Cycle-pharmacology	6	8	7	2	5	6	6	2	6
Cell Cycle Checkpoints-Tumor	223	264	246	259	285	302	354	359	401
Cell Cycle Checkpoints-pathology	22	25	22	24	25	24	38	37	42
Cell Cycle Checkpoints-Mice	77	86	75	80	104	87	102	86	93
Cell Cycle Checkpoints-metabolism	56	75	70	92	114	110	169	194	226
Cell Cycle Checkpoints-Human	3	14	7	17	8	15	15	16	14
Cell Cycle Checkpoints-Glioma	200	232	223	284	286	274	354	371	402
Cell Cycle Checkpoints-Female	1	2	1	2	1	1	1	3	3
Cell Cycle Checkpoints-Cell Line	3056	3645	3534	3737	3891	3872	4525	4502	4693
Carotid Artery-pathology	4	1	1	2	3	2	6	2	3
Carotid Artery-Neurosurgical Procedure	1	3	4	4	4	10	6	2	2
Carotid Artery-Middle Aged	180	206	223	225	255	232	287	272	289
Carotid Artery-Intracranial Aneurysm	206	234	254	253	289	256	314	305	325
Carotid Artery-Internal	180	206	223	225	255	232	287	272	289
Carotid Artery-Human	0	0	1	1	1	1	1	3	3
Carotid Artery-Female	0	0	0	0	0	0	0	0	0
Carcinoma-Neoplasm Invasiveness	61	69	75	69	84	95	94	130	119
Carcinogenesis-Tumor	158	204	203	198	194	166	175	189	200
Carcinogenesis-RNA	26	47	63	70	89	124	148	158	127
Carcinogenesis-Glioblastoma	1059	1337	1237	1430	1452	1428	1659	1596	1740
Carcinogenesis-Cell Line	1020	1302	1192	1380	1414	1379	1623	1556	1711
Brain-Reproducibility of Results	24	37	24	34	25	33	44	42	35
Brain-method	3	1	3	1	1	1	1	2	1
Brain-etiology	0	0	1	1	2	2	1	4	1
brain neoplasm-Neoplastic	661	730	702	742	750	760	862	910	971
brain neoplasm-method	15	33	18	28	25	21	27	29	33
brain neoplasm-Gene Expression Regulation	145	178	149	159	162	183	199	232	223
brain neoplasm-diagnostic imaging	85	81	80	93	87	92	101	104	135
brain neoplasm-Computer-Assisted	3	4	10	5	8	1	5	4	5
Brain Ischemia-Reperfusion Injury	150	162	169	159	199	165	209	206	171
Brain Injury-signaling	62	88	99	95	80	111	113	142	118
Brain Injury-pharmacology	27	21	32	18	15	29	28	38	39
Brain Injury-Microglia	182	212	233	261	273	286	353	347	374
Brain Injury-Gene Expression Regulation	140	151	193	184	223	246	330	322	346
Brain Injury-drug therapy	47	36	57	51	30	54	57	68	51
Brain Injury-drug effects	284	343	380	402	437	441	495	519	504
Brain Edema-Neuroinflammation	0	2	0	0	1	0	1	1	0
Brain Edema-dosage	0	0	0	0	0	0	0	0	0
Brain Edema-administration	0	0	0	0	0	0	0	0	0
blood-Inflammation	0	1	0	0	0	1	1	1	0
blood brain barrier-Neuroinflammation	5	3	2	10	4	6	13	7	5
blood brain barrier-Human	0	1	0	1	2	1	0	1	0
biomarker-pharmacology	397	447	428	390	397	393	347	373	350
biomarker-metabolism	84	78	107	87	121	98	105	151	146
biomarker-Long Noncoding	85	100	114	110	116	118	120	130	140
biomarker-inhibitors	80	82	55	91	69	101	103	132	116
biomarker-genetics	377	414	395	347	351	357	313	339	331
biomarker-etiology	364	399	384	330	343	341	303	325	319
biomarker-antagonists	93	108	135	121	134	120	149	132	143
Autophagy-TOR Serine-Threonine Kinases	3	3	5	2	6	4	7	5	7
Autophagy-therapeutic use	12	13	15	30	34	37	45	55	66
Autophagy-Sprague-Dawley	3	4	12	3	16	7	20	10	6
Autophagy-signaling	14	11	20	26	45	59	73	68	64
Autophagy-pharmacology	5	4	12	11	10	10	15	12	12
Autophagy-metabolism	1	2	3	4	10	13	14	16	14
Autophagy-genetics	13	17	17	19	21	24	35	27	23
Astrocytes-cytology	3057	3651	3535	3738	3895	3875	4530	4502	4702
Apoptosis-TNF-α	379	453	390	423	454	446	536	507	585
Apoptosis-therapeutic use	157	191	175	208	204	198	227	259	253
Apoptosis-Sprague-Dawley	20	20	11	13	17	15	13	12	24
Apoptosis-Rats	57	85	55	63	48	40	56	48	30
Apoptosis-Nerve Tissue Protein	605	616	647	657	630	591	765	712	688
Apoptosis-Male	2799	3308	3230	3425	3589	3572	4149	4147	4311
Apoptosis-Long Noncoding	87	137	140	177	165	205	216	209	208
Apoptosis-biomarker	210	213	241	221	236	206	247	217	241
Apoptosis-Autophagy	89	120	140	182	238	255	333	347	270
Antioxidants-genetics	48	46	44	43	31	43	46	51	50
Antioxidants-Disease Models	10	16	19	22	19	14	14	18	25
Antioxidants-Animal	3	3	6	5	2	1	3	0	1
antagonists-Prognosis	0	0	1	0	0	0	0	1	0
Animal-Transgenic	121	131	127	130	149	107	144	115	109
Animal-TOR Serine-Threonine Kinases	1	0	1	0	2	2	1	2	1
Animal-Small Interfering	4	3	5	5	6	3	2	2	3
Animal-Reperfusion Injury	4	5	3	2	4	5	3	4	5
Animal-Neuroprotection	11	12	9	9	16	11	13	9	12
Animal-Long Noncoding	1	3	4	4	2	2	3	5	2
Animal-Cell Cycle Checkpoints	11	22	18	21	13	13	15	19	13
Animal-Autophagy	0	1	0	0	1	4	3	2	1
Angiography-adverse effects	183	224	246	252	227	212	273	243	262
Aneurysm-Endovascular Procedure	86	97	91	112	116	118	145	159	151
anatomy-X-Ray Computed	0	1	0	1	1	1	0	1	0
anatomy-surgery	0	0	1	1	1	1	1	0	0
Aged-statistics	112	105	113	114	105	113	99	115	123
Aged-signaling	1023	1193	1300	1235	1315	1324	1399	1396	1388
Aged-ROC Curve	22	27	17	23	32	24	19	18	18
Aged-Retrospective study	18657	20335	20806	21265	22299	22699	24379	24426	24717
Aged-Prospective study	18656	20335	20806	21266	22300	22699	24379	24426	24719
Aged-numerical data	575	625	690	808	918	983	1009	1075	1042
Aged-method	1758	1965	1980	2012	2078	2123	2334	2331	2377
Aged-Infant	26288	28790	29252	29594	31211	31727	33894	34026	34456
Aged-immunology	1207	1292	1412	1369	1413	1454	1471	1625	1789
Aged-Hematoma	9	5	2	2	3	5	4	4	3
Aged-Epilepsy	37	52	60	52	54	57	80	59	69
Aged-epidemiology	1260	1405	1486	1490	1548	1568	1641	1735	1727
Aged-Cerebral Revascularization	544	628	654	640	600	645	707	686	701
Aged-Cerebral Hemorrhage	20	27	27	41	49	47	46	51	72
adverse effects-risk factor	27	23	24	35	27	35	30	29	35
adverse effects-Male	17	23	24	35	27	35	30	29	35
adverse effects-Human	60	49	45	56	47	35	48	40	33
Adult-statistics	112	105	113	114	105	113	99	115	123
Adult-Retrospective study	5	6	4	9	4	7	3	3	6
Adult-Receptor	0	0	0	0	0	0	0	0	0
Adult-psychology	0	0	0	1	0	1	0	0	0
Adult-Postoperation complication	0	0	0	0	0	0	0	0	0
Adult-physiology	0	0	0	1	0	1	0	0	0
Adult-numerical data	0	0	0	0	0	0	0	0	0
Adult-Inflammation	0	0	0	0	0	1	0	1	0
Adult-immunology	2	0	0	2	1	0	0	0	1
Adult-Hematoma	0	0	0	0	0	0	0	0	0
Adult-epidemiology	2	0	0	7	2	3	1	2	9
Adult-electroencephalograph	0	0	1	1	1	1	0	0	0
Adult-Differential	1	1	0	0	0	0	0	0	0
Adult-diagnostic imaging	2	2	1	5	1	0	0	0	3
Adult-database	0	0	0	0	1	0	0	0	0
Adolescent-therapy	0	0	0	0	1	0	2	1	0
Adolescent-therapeutic use	0	0	1	0	4	2	1	1	0
Adolescent-Retrospective study	11	15	16	11	15	16	17	19	25
Adolescent-physiology	0	0	0	0	0	0	1	0	1
Adolescent-Mutation	0	0	0	0	0	0	2	1	1
Adolescent-instrumentation	0	0	0	0	0	0	0	0	0
Adolescent-Infant	15	18	16	9	22	19	18	20	25
Adolescent-electroencephalograph	0	0	0	0	0	0	0	0	0
administration-Transfection	0	0	0	0	0	0	0	0	0
Adenoma-diagnostic imaging	5	0	3	0	1	4	0	1	6
Adenoma-Adult	0	0	0	0	0	0	0	0	0
Eighty and over-Cerebral Hemorrhage	7	8	6	12	8	23	12	19	25
